# Supplementary material for: ﻿DNA barcode library of Portuguese water mites, with the descriptions of two new species (Acari, Hydrachnidia)
Source: Zookeys. 2024 Oct 31;1217:119–71. doi: 10.3897/zookeys.1217.131730 (PMC11544308; doi:10.3897/zookeys.1217.131730)
Supplement: XML Treatment for Eylais tantilla [file zookeys.1217.131730-treatment2.xml]

<!DOCTYPE tp:taxon-treatment
  PUBLIC "-//TaxonX//DTD Taxonomic Treatment Publishing DTD v0 20100105//EN" "tax-treatment-NSO.dtd">
<tp:taxon-treatment xmlns:tp="http://www.plazi.org/taxpub"><tp:treatment-meta><kwd-group><label>Taxon classification</label><kwd>
                  <named-content content-type="kingdom">Animalia</named-content>
                </kwd><kwd>
                  <named-content content-type="infraorder">Hydrachnidia</named-content>
                </kwd><kwd>
                  <named-content content-type="family">Eylaidae</named-content>
                </kwd></kwd-group><mixed-citation publication-type="journal"><person-group><name><surname>Pešić</surname><given-names>Vladimir</given-names></name><name><surname>Zawal</surname><given-names>Andrzej</given-names></name><name><surname>Ferreira</surname><given-names>Sónia</given-names></name><name><surname>Benitez-Bosco</surname><given-names>Laura</given-names></name><name><surname>Cruz-Oliveira</surname><given-names>Ana</given-names></name><name><surname>Girão</surname><given-names>Dinis</given-names></name><name><surname>Padilha</surname><given-names>Adriana</given-names></name><name><surname>Turaccio</surname><given-names>Paolo</given-names></name><name><surname>Rossini</surname><given-names>Samantha</given-names></name><name><surname>Ballini</surname><given-names>Lorenzo</given-names></name><name><surname>Staffoni</surname><given-names>Giorgia</given-names></name><name><surname>Fratini</surname><given-names>Sara</given-names></name><name><surname>Ciofi</surname><given-names>Claudio</given-names></name><name><surname>Iannucci</surname><given-names>Alessio</given-names></name><name><surname>Ekrem</surname><given-names>Torbjørn</given-names></name><name><surname>Stur</surname><given-names>Elisabeth</given-names></name></person-group><article-title>﻿DNA barcode library of Portuguese water mites, with the descriptions of two new species (<tp:taxon-name><tp:taxon-name-part taxon-name-part-type="subclass">Acari</tp:taxon-name-part></tp:taxon-name>, <tp:taxon-name><tp:taxon-name-part taxon-name-part-type="infraorder">Hydrachnidia</tp:taxon-name-part></tp:taxon-name>)</article-title><source>Zookeys</source><day>31</day><month>10</month><year>2024</year><volume>1217</volume><fpage>119</fpage><lpage>171</lpage><pub-id pub-id-type="doi">10.3897/zookeys.1217.131730</pub-id></mixed-citation></tp:treatment-meta><tp:nomenclature><label>﻿</label><tp:taxon-name>
                <object-id xmlns:xlink="http://www.w3.org/1999/xlink" content-type="arpha" xlink:type="simple">B5402981-8F6C-5C4F-907B-D112C0CF3E39</object-id>
                <tp:taxon-name-part taxon-name-part-type="genus" reg="Eylais">Eylais</tp:taxon-name-part>
                <tp:taxon-name-part taxon-name-part-type="species" reg="tantilla">tantilla</tp:taxon-name-part>
              </tp:taxon-name><tp:taxon-authority>Koenike, 1897</tp:taxon-authority></tp:nomenclature><tp:treatment-sec sec-type="material" id="SECID0ETRCK"><title>Material examined.</title><p>Portugal, <bold>Beja</bold>: • Mértola, São João dos Caldeireiros, stream, <named-content xmlns:xlink="http://www.w3.org/1999/xlink" content-type="dwc:verbatimCoordinates" xlink:type="simple"><named-content content-type="geo-json" specific-use="{&#34;type&#34;:&#34;Point&#34;,&#34;coordinates&#34;:[-7.810000,37.625000]}" id="NCID0E5RCK" xlink:type="simple">37.625°N, 7.81°W</named-content></named-content>, 17 May 2023, leg. Ferreira, Benitez-Bosco, Ekrem, Stur &amp; Turaccio, 1♂ (sequenced), dissected and slide mounted (<named-content xmlns:xlink="http://www.w3.org/1999/xlink" content-type="dwc:institutional_code" xlink:title="Naturalis Biodiversity Center in Leiden" xlink:href="http://grbio.org/institution/naturalis-biodiversity-center" xlink:type="simple">RMNH</named-content>); • Mértola, Moinho de Alferes 1, <named-content xmlns:xlink="http://www.w3.org/1999/xlink" content-type="dwc:verbatimCoordinates" xlink:type="simple"><named-content content-type="geo-json" specific-use="{&#34;type&#34;:&#34;Point&#34;,&#34;coordinates&#34;:[-7.690000,37.502000]}" id="NCID0EKSCK" xlink:type="simple">37.502°N, 7.69°W</named-content></named-content>, 19 May 2023, leg. Ferreira, Benitez-Bosco, Ekrem, Stur &amp; Turaccio, 1♀ (sequenced); • Mértola, Herdade de Alagães, dry stream site 1, <named-content xmlns:xlink="http://www.w3.org/1999/xlink" content-type="dwc:verbatimCoordinates" xlink:type="simple"><named-content content-type="geo-json" specific-use="{&#34;type&#34;:&#34;Point&#34;,&#34;coordinates&#34;:[-7.853000,37.676000]}" id="NCID0ESSCK" xlink:type="simple">37.676°N, 7.853°W</named-content></named-content>, 18 May 2023, leg. Ferreira, Benitez-Bosco, Ekrem, Stur &amp; Turaccio 1♀ (sequenced).</p></tp:treatment-sec><tp:treatment-sec sec-type="remarks" id="SECID0EXSCK"><title>Remarks.</title><p>As a result of the treatment during the barcoding process, all vouchered individuals except one male and two females were partly or completely destroyed. With regards to the shape of the eye bridge and gnathosoma, the specimens examined in our study matches the description of <italic><tp:taxon-name><tp:taxon-name-part taxon-name-part-type="genus" reg="Eylais">E.</tp:taxon-name-part><tp:taxon-name-part taxon-name-part-type="species" reg="tantilla">tantilla</tp:taxon-name-part></tp:taxon-name></italic> given by K. <xref ref-type="bibr" rid="B51">Viets (1930)</xref> for material from Spain. The sequenced specimens from Portugal form a unique <abbrev xmlns:xlink="http://www.w3.org/1999/xlink" xlink:title="Barcode Index Numbers" id="ABBRID0EMTCK" xlink:type="simple">BIN</abbrev> (<ext-link xmlns:xlink="http://www.w3.org/1999/xlink" xlink:href="http://boldsystems.org/index.php/Public_BarcodeCluster?clusteruri=BOLD:AFP3591" ext-link-type="uri" xlink:type="simple">BOLD:AFP3591</ext-link>), with the nearest neighboring <abbrev xmlns:xlink="http://www.w3.org/1999/xlink" xlink:title="Barcode Index Numbers" id="ABBRID0EVTCK" xlink:type="simple">BIN</abbrev> being <ext-link xmlns:xlink="http://www.w3.org/1999/xlink" xlink:href="http://boldsystems.org/index.php/Public_BarcodeCluster?clusteruri=BOLD:ACS1138" ext-link-type="uri" xlink:type="simple">BOLD:ACS1138</ext-link>, which includes three public sequences of specimens from Norway assigned to <italic><tp:taxon-name><tp:taxon-name-part taxon-name-part-type="genus" reg="Eylais">E.</tp:taxon-name-part><tp:taxon-name-part taxon-name-part-type="species" reg="rimosa">rimosa</tp:taxon-name-part></tp:taxon-name></italic> Piersig, 1899, and three unpublished sequences of specimens from the Netherlands, two of them assigned to <italic><tp:taxon-name><tp:taxon-name-part taxon-name-part-type="genus" reg="Eylais">E.</tp:taxon-name-part><tp:taxon-name-part taxon-name-part-type="species" reg="extendens">extendens</tp:taxon-name-part></tp:taxon-name></italic> and one assigned to <italic><tp:taxon-name><tp:taxon-name-part taxon-name-part-type="genus" reg="Eylais">E.</tp:taxon-name-part><tp:taxon-name-part taxon-name-part-type="species" reg="setosa">setosa</tp:taxon-name-part></tp:taxon-name></italic> Koenike, 1897. The <italic>p</italic>-distance between these two BINs was estimated at 14.83%.</p></tp:treatment-sec><tp:treatment-sec sec-type="distribution" id="SECID0EBVCK"><title>Distribution.</title><p>Palaearctic. New for Portugal.</p></tp:treatment-sec><ref-list><ref id="B51"><mixed-citation xmlns:xlink="http://www.w3.org/1999/xlink" xlink:type="simple"><person-group><name name-style="western"><surname>Viets</surname><given-names>K</given-names></name></person-group> (<year>1930</year>) Zur Kenntnis der Hydracarinen-Fauna von Spanien. Archiv für Hydrobiologie 21(2): 175–240, 21(3): 359–446.</mixed-citation></ref></ref-list></tp:taxon-treatment>
