# Supplementary material for: ﻿DNA barcode library of Portuguese water mites, with the descriptions of two new species (Acari, Hydrachnidia)
Source: Zookeys. 2024 Oct 31;1217:119–71. doi: 10.3897/zookeys.1217.131730 (PMC11544308; doi:10.3897/zookeys.1217.131730)
Supplement: XML Treatment for Lebertia (Pilolebertia) algeriensis [file zookeys.1217.131730-treatment14.xml]

<!DOCTYPE tp:taxon-treatment
  PUBLIC "-//TaxonX//DTD Taxonomic Treatment Publishing DTD v0 20100105//EN" "tax-treatment-NSO.dtd">
<tp:taxon-treatment xmlns:tp="http://www.plazi.org/taxpub"><tp:treatment-meta><kwd-group><label>Taxon classification</label><kwd>
                  <named-content content-type="kingdom">Animalia</named-content>
                </kwd><kwd>
                  <named-content content-type="infraorder">Hydrachnidia</named-content>
                </kwd><kwd>
                  <named-content content-type="family">Lebertiidae</named-content>
                </kwd></kwd-group><mixed-citation publication-type="journal"><person-group><name><surname>Pešić</surname><given-names>Vladimir</given-names></name><name><surname>Zawal</surname><given-names>Andrzej</given-names></name><name><surname>Ferreira</surname><given-names>Sónia</given-names></name><name><surname>Benitez-Bosco</surname><given-names>Laura</given-names></name><name><surname>Cruz-Oliveira</surname><given-names>Ana</given-names></name><name><surname>Girão</surname><given-names>Dinis</given-names></name><name><surname>Padilha</surname><given-names>Adriana</given-names></name><name><surname>Turaccio</surname><given-names>Paolo</given-names></name><name><surname>Rossini</surname><given-names>Samantha</given-names></name><name><surname>Ballini</surname><given-names>Lorenzo</given-names></name><name><surname>Staffoni</surname><given-names>Giorgia</given-names></name><name><surname>Fratini</surname><given-names>Sara</given-names></name><name><surname>Ciofi</surname><given-names>Claudio</given-names></name><name><surname>Iannucci</surname><given-names>Alessio</given-names></name><name><surname>Ekrem</surname><given-names>Torbjørn</given-names></name><name><surname>Stur</surname><given-names>Elisabeth</given-names></name></person-group><article-title>﻿DNA barcode library of Portuguese water mites, with the descriptions of two new species (<tp:taxon-name><tp:taxon-name-part taxon-name-part-type="subclass">Acari</tp:taxon-name-part></tp:taxon-name>, <tp:taxon-name><tp:taxon-name-part taxon-name-part-type="infraorder">Hydrachnidia</tp:taxon-name-part></tp:taxon-name>)</article-title><source>Zookeys</source><day>31</day><month>10</month><year>2024</year><volume>1217</volume><fpage>119</fpage><lpage>171</lpage><pub-id pub-id-type="doi">10.3897/zookeys.1217.131730</pub-id></mixed-citation></tp:treatment-meta><tp:nomenclature><label>﻿</label><tp:taxon-name><object-id xmlns:xlink="http://www.w3.org/1999/xlink" content-type="arpha" xlink:type="simple">5A96CDD1-A847-59AA-9B13-B83AA53699D1</object-id><tp:taxon-name-part taxon-name-part-type="genus" reg="Lebertia">Lebertia</tp:taxon-name-part> (<tp:taxon-name-part taxon-name-part-type="subgenus" reg="Pilolebertia">Pilolebertia</tp:taxon-name-part>) <tp:taxon-name-part taxon-name-part-type="species" reg="algeriensis">algeriensis</tp:taxon-name-part></tp:taxon-name><tp:taxon-authority>Lundblad, 1942</tp:taxon-authority></tp:nomenclature><tp:treatment-sec sec-type="material" id="SECID0ESYDK"><title>Material examined.</title><p>Portugal, <bold>Guarda</bold>: • Gouveia, Rio Mondego Casais de Folgosinho, <named-content xmlns:xlink="http://www.w3.org/1999/xlink" content-type="dwc:verbatimCoordinates" xlink:type="simple"><named-content content-type="geo-json" specific-use="{&#34;type&#34;:&#34;Point&#34;,&#34;coordinates&#34;:[-7.493000,40.454000]}" id="NCID0E4YDK" xlink:type="simple">40.454°N, 7.493°W</named-content></named-content>, 976 m a.s.l., 24 Aug. 2023, leg. Ferreira, Benitez-Bosco &amp; Padilha, 1♀ (sequenced; Table <xref ref-type="table" rid="T1">1</xref>); • Seia, Rio Alva, Praia fluvial de Vila Cova a Coelheira, river, <named-content xmlns:xlink="http://www.w3.org/1999/xlink" content-type="dwc:verbatimCoordinates" xlink:type="simple"><named-content content-type="geo-json" specific-use="{&#34;type&#34;:&#34;Point&#34;,&#34;coordinates&#34;:[-7.736000,40.379000]}" id="NCID0EJZDK" xlink:type="simple">40.379°N, 7.736°W</named-content></named-content>, 312 m a.s.l., 23 Aug. 2023, leg. Ferreira, Benitez-Bosco &amp; Padilha, 1♂, 1♀ (sequenced).</p></tp:treatment-sec><tp:treatment-sec sec-type="remarks" id="SECID0EOZDK"><title>Remarks.</title><p>The Portuguese specimens molecularly analyzed in this study match the description of <italic><tp:taxon-name><tp:taxon-name-part taxon-name-part-type="genus" reg="Lebertia">Lebertia</tp:taxon-name-part><tp:taxon-name-part taxon-name-part-type="species" reg="algeriensis">algeriensis</tp:taxon-name-part></tp:taxon-name></italic>. Genetic data indicate that all examined specimens form a unique <abbrev xmlns:xlink="http://www.w3.org/1999/xlink" xlink:title="Barcode Index Numbers" id="ABBRID0E6ZDK" xlink:type="simple">BIN</abbrev> (<ext-link xmlns:xlink="http://www.w3.org/1999/xlink" xlink:href="http://boldsystems.org/index.php/Public_BarcodeCluster?clusteruri=BOLD:AFV0271" ext-link-type="uri" xlink:type="simple">BOLD:AFV0271</ext-link>), and the closest neighboring <abbrev xmlns:xlink="http://www.w3.org/1999/xlink" xlink:title="Barcode Index Numbers" id="ABBRID0EI1DK" xlink:type="simple">BIN</abbrev> is that of <italic><tp:taxon-name><tp:taxon-name-part taxon-name-part-type="genus" reg="Lebertia">L.</tp:taxon-name-part><tp:taxon-name-part taxon-name-part-type="species" reg="inaequalis">inaequalis</tp:taxon-name-part></tp:taxon-name></italic> (<ext-link xmlns:xlink="http://www.w3.org/1999/xlink" xlink:href="http://boldsystems.org/index.php/Public_BarcodeCluster?clusteruri=BOLD:AEF5683" ext-link-type="uri" xlink:type="simple">BOLD:AEF5683</ext-link>) from North Macedonia. The <italic>p</italic>-distance between these two BINs was estimated at 4.53%.</p></tp:treatment-sec><tp:treatment-sec sec-type="distribution" id="SECID0E51DK"><title>Distribution.</title><p>Palaearctic. <xref ref-type="bibr" rid="B15">Gerecke (2009)</xref> mentioned that several published records of <italic><tp:taxon-name><tp:taxon-name-part taxon-name-part-type="genus" reg="Lebertia">L.</tp:taxon-name-part><tp:taxon-name-part taxon-name-part-type="species" reg="inaequalis">inaequalis</tp:taxon-name-part></tp:taxon-name></italic> (Koch, 1837) from the Mediterranean region could refer to similar <italic><tp:taxon-name><tp:taxon-name-part taxon-name-part-type="genus" reg="Lebertia">L.</tp:taxon-name-part><tp:taxon-name-part taxon-name-part-type="species" reg="longiseta">longiseta</tp:taxon-name-part></tp:taxon-name></italic> or <italic><tp:taxon-name><tp:taxon-name-part taxon-name-part-type="genus" reg="Lebertia">L.</tp:taxon-name-part><tp:taxon-name-part taxon-name-part-type="species" reg="algeriensis">algeriensis</tp:taxon-name-part></tp:taxon-name></italic>. New for Portugal.</p></tp:treatment-sec><tp:treatment-sec><!--Section generated to contain objects referenced in tp:taxon-treatment.--><table-wrap id="T1" position="float" orientation="portrait"><label>Table 1.</label><caption><p>Details of DNA barcoded specimens, including localities and coordinates of sampling sites, sample codes, and the barcode index number codes (<sup>N</sup> indicates a new <abbrev xmlns:xlink="http://www.w3.org/1999/xlink" xlink:title="Barcode Index Numbers" id="ABBRID0EHKAC" xlink:type="simple">BIN</abbrev> that contains only sequences from this study). <abbrev xmlns:xlink="http://www.w3.org/1999/xlink" xlink:title="Barcode of Life Data Systems" id="ABBRID0ELKAC" xlink:type="simple">BOLD</abbrev> data presented here was last accessed on 10 May 2024.</p></caption><table id="TID0EP4CK" rules="all"><tbody><tr><th rowspan="1" colspan="1">Taxa</th><th rowspan="1" colspan="1">Locality</th><th rowspan="1" colspan="1">Coordinates</th><th rowspan="1" colspan="1">Sample ID</th><th rowspan="1" colspan="1">Process ID</th><th rowspan="1" colspan="1">
                <abbrev xmlns:xlink="http://www.w3.org/1999/xlink" xlink:title="Barcode Index Numbers" id="ABBRID0EHLAC" xlink:type="simple">BIN</abbrev>
              </th></tr><tr><td rowspan="1" colspan="6">
                <bold>
                  <tp:taxon-name><tp:taxon-name-part taxon-name-part-type="family">Eylaidae</tp:taxon-name-part></tp:taxon-name>
                </bold>
              </td></tr><tr><td rowspan="9" colspan="1">
                <italic>
                  <tp:taxon-name><tp:taxon-name-part taxon-name-part-type="genus" reg="Eylais">Eylais</tp:taxon-name-part><tp:taxon-name-part taxon-name-part-type="species" reg="tantilla">tantilla</tp:taxon-name-part></tp:taxon-name>
                </italic>
              </td><td rowspan="2" colspan="1">Beja, São João dos Caldeireiros (stream)</td><td rowspan="2" colspan="1">
                <named-content xmlns:xlink="http://www.w3.org/1999/xlink" content-type="dwc:verbatimCoordinates" xlink:type="simple">
                  <named-content content-type="geo-json" specific-use="{&#34;type&#34;:&#34;Point&#34;,&#34;coordinates&#34;:[-7.810000,37.625000]}" id="NCID0EQMAC" xlink:type="simple">37.625°N, 7.810°W</named-content>
                </named-content>
              </td><td rowspan="1" colspan="1">BGE_00110_B03</td><td rowspan="1" colspan="1">
                <ext-link xmlns:xlink="http://www.w3.org/1999/xlink" xlink:href="http://www.boldsystems.org/index.php/Public_RecordView?processid=BSNTN490-23" ext-link-type="uri" xlink:type="simple">BSNTN490-23</ext-link>
              </td><td rowspan="9" colspan="1">
                <sup>N</sup>
                <ext-link xmlns:xlink="http://www.w3.org/1999/xlink" xlink:href="http://boldsystems.org/index.php/Public_BarcodeCluster?clusteruri=BOLD:AFP3591" ext-link-type="uri" xlink:type="simple">BOLD:AFP3591</ext-link>
              </td></tr><tr><td rowspan="1" colspan="1">BGE_00110_B04</td><td rowspan="1" colspan="1">
                <ext-link xmlns:xlink="http://www.w3.org/1999/xlink" xlink:href="http://www.boldsystems.org/index.php/Public_RecordView?processid=BSNTN491-23" ext-link-type="uri" xlink:type="simple">BSNTN491-23</ext-link>
              </td></tr><tr><td rowspan="3" colspan="1">Beja, Herdade de Alagães (stream)</td><td rowspan="3" colspan="1">
                <named-content xmlns:xlink="http://www.w3.org/1999/xlink" content-type="dwc:verbatimCoordinates" xlink:type="simple">
                  <named-content content-type="geo-json" specific-use="{&#34;type&#34;:&#34;Point&#34;,&#34;coordinates&#34;:[-7.853000,37.676000]}" id="NCID0EEOAC" xlink:type="simple">37.676°N, 7.853°W</named-content>
                </named-content>
              </td><td rowspan="1" colspan="1">BGE_00110_D01</td><td rowspan="1" colspan="1">
                <ext-link xmlns:xlink="http://www.w3.org/1999/xlink" xlink:href="http://www.boldsystems.org/index.php/Public_RecordView?processid=BSNTN512-23" ext-link-type="uri" xlink:type="simple">BSNTN512-23</ext-link>
              </td></tr><tr><td rowspan="1" colspan="1">BGE_00110_D02</td><td rowspan="1" colspan="1">
                <ext-link xmlns:xlink="http://www.w3.org/1999/xlink" xlink:href="http://www.boldsystems.org/index.php/Public_RecordView?processid=BSNTN513-23" ext-link-type="uri" xlink:type="simple">BSNTN513-23</ext-link>
              </td></tr><tr><td rowspan="1" colspan="1">BGE_00110_D03</td><td rowspan="1" colspan="1">
                <ext-link xmlns:xlink="http://www.w3.org/1999/xlink" xlink:href="http://www.boldsystems.org/index.php/Public_RecordView?processid=BSNTN514-23" ext-link-type="uri" xlink:type="simple">BSNTN514-23</ext-link>
              </td></tr><tr><td rowspan="1" colspan="1">Beja, Herdade de Alagães (pond)</td><td rowspan="1" colspan="1">
                <named-content xmlns:xlink="http://www.w3.org/1999/xlink" content-type="dwc:verbatimCoordinates" xlink:type="simple">
                  <named-content content-type="geo-json" specific-use="{&#34;type&#34;:&#34;Point&#34;,&#34;coordinates&#34;:[-7.848000,37.673000]}" id="NCID0E1PAC" xlink:type="simple">37.673°N, 7.848°W</named-content>
                </named-content>
              </td><td rowspan="1" colspan="1">BGE_00110_D08</td><td rowspan="1" colspan="1">
                <ext-link xmlns:xlink="http://www.w3.org/1999/xlink" xlink:href="http://www.boldsystems.org/index.php/Public_RecordView?processid=BSNTN519-23" ext-link-type="uri" xlink:type="simple">BSNTN519-23</ext-link>
              </td></tr><tr><td rowspan="1" colspan="1">Beja, Moinho de Alferes 1</td><td rowspan="1" colspan="1">
                <named-content xmlns:xlink="http://www.w3.org/1999/xlink" content-type="dwc:verbatimCoordinates" xlink:type="simple">
                  <named-content content-type="geo-json" specific-use="{&#34;type&#34;:&#34;Point&#34;,&#34;coordinates&#34;:[-7.690000,37.502000]}" id="NCID0EXAAE" xlink:type="simple">37.502°N, 7.690°W</named-content>
                </named-content>
              </td><td rowspan="1" colspan="1">BGE_00228_C09</td><td rowspan="1" colspan="1">
                <ext-link xmlns:xlink="http://www.w3.org/1999/xlink" xlink:href="http://www.boldsystems.org/index.php/Public_RecordView?processid=BSNTN888-23" ext-link-type="uri" xlink:type="simple">BSNTN888-23</ext-link>
              </td></tr><tr><td rowspan="1" colspan="1">Beja, São Miguel do Pinheiro</td><td rowspan="1" colspan="1">
                <named-content xmlns:xlink="http://www.w3.org/1999/xlink" content-type="dwc:verbatimCoordinates" xlink:type="simple">
                  <named-content content-type="geo-json" specific-use="{&#34;type&#34;:&#34;Point&#34;,&#34;coordinates&#34;:[-7.850000,37.552000]}" id="NCID0ETBAE" xlink:type="simple">37.552°N, 7.850°W</named-content>
                </named-content>
              </td><td rowspan="1" colspan="1">BGE_00228_G01</td><td rowspan="1" colspan="1">
                <ext-link xmlns:xlink="http://www.w3.org/1999/xlink" xlink:href="http://www.boldsystems.org/index.php/Public_RecordView?processid=BSNTN928-23" ext-link-type="uri" xlink:type="simple">BSNTN928-23</ext-link>
              </td></tr><tr><td rowspan="1" colspan="1">Beja, Herdade de Alagães</td><td rowspan="1" colspan="1">
                <named-content xmlns:xlink="http://www.w3.org/1999/xlink" content-type="dwc:verbatimCoordinates" xlink:type="simple">
                  <named-content content-type="geo-json" specific-use="{&#34;type&#34;:&#34;Point&#34;,&#34;coordinates&#34;:[-7.853000,37.676000]}" id="NCID0EPCAE" xlink:type="simple">37.676°N, 7.853°W</named-content>
                </named-content>
              </td><td rowspan="1" colspan="1">BGE_00228_H01</td><td rowspan="1" colspan="1">
                <ext-link xmlns:xlink="http://www.w3.org/1999/xlink" xlink:href="http://www.boldsystems.org/index.php/Public_RecordView?processid=BSNTN940-23" ext-link-type="uri" xlink:type="simple">BSNTN940-23</ext-link>
              </td></tr><tr><td rowspan="1" colspan="6">
                <bold>
                  <tp:taxon-name><tp:taxon-name-part taxon-name-part-type="family">Limnocharidae</tp:taxon-name-part></tp:taxon-name>
                </bold>
              </td></tr><tr><td rowspan="4" colspan="1">
                <italic>
                  <tp:taxon-name><tp:taxon-name-part taxon-name-part-type="genus" reg="Limnochares">Limnochares</tp:taxon-name-part><tp:taxon-name-part taxon-name-part-type="species" reg="aquatica">aquatica</tp:taxon-name-part></tp:taxon-name>
                </italic>
              </td><td rowspan="3" colspan="1">Guarda, Poço do Inferno</td><td rowspan="3" colspan="1">
                <named-content xmlns:xlink="http://www.w3.org/1999/xlink" content-type="dwc:verbatimCoordinates" xlink:type="simple">
                  <named-content content-type="geo-json" specific-use="{&#34;type&#34;:&#34;Point&#34;,&#34;coordinates&#34;:[-7.516000,40.373000]}" id="NCID0EFEAE" xlink:type="simple">40.373°N, 7.516°W</named-content>
                </named-content>
              </td><td rowspan="1" colspan="1">BGE_00227_B10</td><td rowspan="1" colspan="1">
                <ext-link xmlns:xlink="http://www.w3.org/1999/xlink" xlink:href="http://www.boldsystems.org/index.php/Public_RecordView?processid=BSNTN972-23" ext-link-type="uri" xlink:type="simple">BSNTN972-23</ext-link>
              </td><td rowspan="4" colspan="1">
                <sup>N</sup>
                <ext-link xmlns:xlink="http://www.w3.org/1999/xlink" xlink:href="http://boldsystems.org/index.php/Public_BarcodeCluster?clusteruri=BOLD:AFV0270" ext-link-type="uri" xlink:type="simple">BOLD:AFV0270</ext-link>
              </td></tr><tr><td rowspan="1" colspan="1">BGE_00108_B03</td><td rowspan="1" colspan="1">
                <ext-link xmlns:xlink="http://www.w3.org/1999/xlink" xlink:href="http://www.boldsystems.org/index.php/Public_RecordView?processid=BBIOP110-24" ext-link-type="uri" xlink:type="simple">BBIOP110-24</ext-link>
              </td></tr><tr><td rowspan="1" colspan="1">BGE_00108_B04</td><td rowspan="1" colspan="1">
                <ext-link xmlns:xlink="http://www.w3.org/1999/xlink" xlink:href="http://www.boldsystems.org/index.php/Public_RecordView?processid=BBIOP111-24" ext-link-type="uri" xlink:type="simple">BBIOP111-24</ext-link>
              </td></tr><tr><td rowspan="1" colspan="1">Guarda, Casa do Loureiro</td><td rowspan="1" colspan="1">
                <named-content xmlns:xlink="http://www.w3.org/1999/xlink" content-type="dwc:verbatimCoordinates" xlink:type="simple">
                  <named-content content-type="geo-json" specific-use="{&#34;type&#34;:&#34;Point&#34;,&#34;coordinates&#34;:[-7.701000,40.433000]}" id="NCID0EGGAE" xlink:type="simple">40.433°N, 7.701°W</named-content>
                </named-content>
              </td><td rowspan="1" colspan="1">BGE_00109_D05</td><td rowspan="1" colspan="1">
                <ext-link xmlns:xlink="http://www.w3.org/1999/xlink" xlink:href="http://www.boldsystems.org/index.php/Public_RecordView?processid=BBIOP041-24" ext-link-type="uri" xlink:type="simple">BBIOP041-24</ext-link>
              </td></tr><tr><td rowspan="1" colspan="6">
                <bold>
                  <tp:taxon-name><tp:taxon-name-part taxon-name-part-type="family">Hydryphantidae</tp:taxon-name-part></tp:taxon-name>
                </bold>
              </td></tr><tr><td rowspan="2" colspan="1">
                <italic>
                  <tp:taxon-name><tp:taxon-name-part taxon-name-part-type="genus" reg="Hydrodroma">Hydrodroma</tp:taxon-name-part><tp:taxon-name-part taxon-name-part-type="species" reg="despiciens">despiciens</tp:taxon-name-part></tp:taxon-name>
                </italic>
              </td><td rowspan="2" colspan="1">Guarda, Covão do Forno</td><td rowspan="2" colspan="1">
                <named-content xmlns:xlink="http://www.w3.org/1999/xlink" content-type="dwc:verbatimCoordinates" xlink:type="simple">
                  <named-content content-type="geo-json" specific-use="{&#34;type&#34;:&#34;Point&#34;,&#34;coordinates&#34;:[-7.638000,40.369000]}" id="NCID0E3HAE" xlink:type="simple">40.369°N, 7.638°W</named-content>
                </named-content>
              </td><td rowspan="1" colspan="1">BGE_00227_D11</td><td rowspan="1" colspan="1">
                <ext-link xmlns:xlink="http://www.w3.org/1999/xlink" xlink:href="http://www.boldsystems.org/index.php/Public_RecordView?processid=BSNTN997-23" ext-link-type="uri" xlink:type="simple">BSNTN997-23</ext-link>
              </td><td rowspan="2" colspan="1">
                <ext-link xmlns:xlink="http://www.w3.org/1999/xlink" xlink:href="http://boldsystems.org/index.php/Public_BarcodeCluster?clusteruri=BOLD:ACS0426" ext-link-type="uri" xlink:type="simple">BOLD:ACS0426</ext-link>
              </td></tr><tr><td rowspan="1" colspan="1">BGE_00108_A02</td><td rowspan="1" colspan="1">
                <ext-link xmlns:xlink="http://www.w3.org/1999/xlink" xlink:href="http://www.boldsystems.org/index.php/Public_RecordView?processid=BBIOP097-24" ext-link-type="uri" xlink:type="simple">BBIOP097-24</ext-link>
              </td></tr><tr><td rowspan="1" colspan="1">
                <italic>
                  <tp:taxon-name><tp:taxon-name-part taxon-name-part-type="genus" reg="Protzia">Protzia</tp:taxon-name-part><tp:taxon-name-part taxon-name-part-type="species" reg="annularis">annularis</tp:taxon-name-part></tp:taxon-name>
                </italic>
              </td><td rowspan="1" colspan="1">Faro, Parque do Barranco dos Pisões</td><td rowspan="1" colspan="1">
                <named-content xmlns:xlink="http://www.w3.org/1999/xlink" content-type="dwc:verbatimCoordinates" xlink:type="simple">
                  <named-content content-type="geo-json" specific-use="{&#34;type&#34;:&#34;Point&#34;,&#34;coordinates&#34;:[-8.567000,37.333000]}" id="NCID0E4JAE" xlink:type="simple">37.333°N, 8.567°W</named-content>
                </named-content>
              </td><td rowspan="1" colspan="1">BGE_00228_E09</td><td rowspan="1" colspan="1">
                <ext-link xmlns:xlink="http://www.w3.org/1999/xlink" xlink:href="http://www.boldsystems.org/index.php/Public_RecordView?processid=BSNTN912-23" ext-link-type="uri" xlink:type="simple">BSNTN912-23</ext-link>
              </td><td rowspan="1" colspan="1">
                <sup>N</sup>
                <ext-link xmlns:xlink="http://www.w3.org/1999/xlink" xlink:href="http://boldsystems.org/index.php/Public_BarcodeCluster?clusteruri=BOLD:AFX2700" ext-link-type="uri" xlink:type="simple">BOLD:AFX2700</ext-link>
              </td></tr><tr><td rowspan="1" colspan="6">
                <bold>
                  <tp:taxon-name><tp:taxon-name-part taxon-name-part-type="family">Lebertiidae</tp:taxon-name-part></tp:taxon-name>
                </bold>
              </td></tr><tr><td rowspan="2" colspan="1">
                <italic>
                  <tp:taxon-name><tp:taxon-name-part taxon-name-part-type="genus" reg="Lebertia">Lebertia</tp:taxon-name-part><tp:taxon-name-part taxon-name-part-type="species" reg="fimbriata">fimbriata</tp:taxon-name-part></tp:taxon-name>
                </italic>
              </td><td rowspan="2" colspan="1">Beja, São João dos Caldeireiros</td><td rowspan="2" colspan="1">
                <named-content xmlns:xlink="http://www.w3.org/1999/xlink" content-type="dwc:verbatimCoordinates" xlink:type="simple">
                  <named-content content-type="geo-json" specific-use="{&#34;type&#34;:&#34;Point&#34;,&#34;coordinates&#34;:[-7.810000,37.626000]}" id="NCID0E5LAE" xlink:type="simple">37.626°N, 7.810°W</named-content>
                </named-content>
              </td><td rowspan="1" colspan="1">BGE_00110_A02</td><td rowspan="1" colspan="1">
                <ext-link xmlns:xlink="http://www.w3.org/1999/xlink" xlink:href="http://www.boldsystems.org/index.php/Public_RecordView?processid=BSNTN477-23" ext-link-type="uri" xlink:type="simple">BSNTN477-23</ext-link>
              </td><td rowspan="2" colspan="1">
                <ext-link xmlns:xlink="http://www.w3.org/1999/xlink" xlink:href="http://boldsystems.org/index.php/Public_BarcodeCluster?clusteruri=BOLD:AEI5359" ext-link-type="uri" xlink:type="simple">BOLD:AEI5359</ext-link>
              </td></tr><tr><td rowspan="1" colspan="1">BGE_00110_B02</td><td rowspan="1" colspan="1">
                <ext-link xmlns:xlink="http://www.w3.org/1999/xlink" xlink:href="http://www.boldsystems.org/index.php/Public_RecordView?processid=BSNTN489-23" ext-link-type="uri" xlink:type="simple">BSNTN489-23</ext-link>
              </td></tr><tr><td rowspan="4" colspan="1">
                <italic>
                  <tp:taxon-name><tp:taxon-name-part taxon-name-part-type="genus" reg="Lebertia">Lebertia</tp:taxon-name-part><tp:taxon-name-part taxon-name-part-type="species" reg="sparsicapillata">sparsicapillata</tp:taxon-name-part></tp:taxon-name>
                </italic>
              </td><td rowspan="1" colspan="1">Beja, Zambujeira do Mar</td><td rowspan="1" colspan="1">
                <named-content xmlns:xlink="http://www.w3.org/1999/xlink" content-type="dwc:verbatimCoordinates" xlink:type="simple">
                  <named-content content-type="geo-json" specific-use="{&#34;type&#34;:&#34;Point&#34;,&#34;coordinates&#34;:[-8.723000,37.399000]}" id="NCID0E6NAE" xlink:type="simple">37.399°N, 8.723°W</named-content>
                </named-content>
              </td><td rowspan="1" colspan="1">BGE_00110_F01</td><td rowspan="1" colspan="1">
                <ext-link xmlns:xlink="http://www.w3.org/1999/xlink" xlink:href="http://www.boldsystems.org/index.php/Public_RecordView?processid=BSNTN536-23" ext-link-type="uri" xlink:type="simple">BSNTN536-23</ext-link>
              </td><td rowspan="4" colspan="1">
                <ext-link xmlns:xlink="http://www.w3.org/1999/xlink" xlink:href="http://boldsystems.org/index.php/Public_BarcodeCluster?clusteruri=BOLD:AFN4501" ext-link-type="uri" xlink:type="simple">BOLD:AFN4501</ext-link>
              </td></tr><tr><td rowspan="1" colspan="1">Guarda, Casais de Folgosinho</td><td rowspan="1" colspan="1">
                <named-content xmlns:xlink="http://www.w3.org/1999/xlink" content-type="dwc:verbatimCoordinates" xlink:type="simple">
                  <named-content content-type="geo-json" specific-use="{&#34;type&#34;:&#34;Point&#34;,&#34;coordinates&#34;:[-7.493000,40.454000]}" id="NCID0EEPAE" xlink:type="simple">40.454°N, 7.493°W</named-content>
                </named-content>
              </td><td rowspan="1" colspan="1">BGE_00227_F12</td><td rowspan="1" colspan="1">
                <ext-link xmlns:xlink="http://www.w3.org/1999/xlink" xlink:href="http://www.boldsystems.org/index.php/Public_RecordView?processid=BSNTN1022-23" ext-link-type="uri" xlink:type="simple">BSNTN1022-23</ext-link>
              </td></tr><tr><td rowspan="1" colspan="1">Guarda, Praia fluvial de Vila Cova a Coelheira</td><td rowspan="1" colspan="1">
                <named-content xmlns:xlink="http://www.w3.org/1999/xlink" content-type="dwc:verbatimCoordinates" xlink:type="simple">
                  <named-content content-type="geo-json" specific-use="{&#34;type&#34;:&#34;Point&#34;,&#34;coordinates&#34;:[-7.736000,40.379000]}" id="NCID0EAQAE" xlink:type="simple">40.379°N, 7.736°W</named-content>
                </named-content>
              </td><td rowspan="1" colspan="1">BGE_00228_A10</td><td rowspan="1" colspan="1">
                <ext-link xmlns:xlink="http://www.w3.org/1999/xlink" xlink:href="http://www.boldsystems.org/index.php/Public_RecordView?processid=BSNTN865-23" ext-link-type="uri" xlink:type="simple">BSNTN865-23</ext-link>
              </td></tr><tr><td rowspan="1" colspan="1">Guarda, Casa do Loureiro</td><td rowspan="1" colspan="1">
                <named-content xmlns:xlink="http://www.w3.org/1999/xlink" content-type="dwc:verbatimCoordinates" xlink:type="simple">
                  <named-content content-type="geo-json" specific-use="{&#34;type&#34;:&#34;Point&#34;,&#34;coordinates&#34;:[-7.701000,40.433000]}" id="NCID0E3QAE" xlink:type="simple">40.433°N, 7.701°W</named-content>
                </named-content>
              </td><td rowspan="1" colspan="1">BGE_00109_H05</td><td rowspan="1" colspan="1">
                <ext-link xmlns:xlink="http://www.w3.org/1999/xlink" xlink:href="http://www.boldsystems.org/index.php/Public_RecordView?processid=BBIOP089-24" ext-link-type="uri" xlink:type="simple">BBIOP089-24</ext-link>
              </td></tr><tr><td rowspan="2" colspan="1">
                <italic>
                  <tp:taxon-name><tp:taxon-name-part taxon-name-part-type="genus" reg="Lebertia">Lebertia</tp:taxon-name-part><tp:taxon-name-part taxon-name-part-type="species" reg="variolata">variolata</tp:taxon-name-part></tp:taxon-name>
                </italic>
              </td><td rowspan="1" colspan="1">Beja, Zambujeira do Mar</td><td rowspan="1" colspan="1">
                <named-content xmlns:xlink="http://www.w3.org/1999/xlink" content-type="dwc:verbatimCoordinates" xlink:type="simple">
                  <named-content content-type="geo-json" specific-use="{&#34;type&#34;:&#34;Point&#34;,&#34;coordinates&#34;:[-8.680000,37.398000]}" id="NCID0EHSAE" xlink:type="simple">37.398°N, 8.68°W</named-content>
                </named-content>
              </td><td rowspan="1" colspan="1">BGE_00228_D06</td><td rowspan="1" colspan="1">
                <ext-link xmlns:xlink="http://www.w3.org/1999/xlink" xlink:href="http://www.boldsystems.org/index.php/Public_RecordView?processid=BSNTN897-23" ext-link-type="uri" xlink:type="simple">BSNTN897-23</ext-link>
              </td><td rowspan="2" colspan="1">
                <ext-link xmlns:xlink="http://www.w3.org/1999/xlink" xlink:href="http://boldsystems.org/index.php/Public_BarcodeCluster?clusteruri=BOLD:ADK0996" ext-link-type="uri" xlink:type="simple">BOLD:ADK0996</ext-link>
              </td></tr><tr><td rowspan="1" colspan="1">Faro, Portimão</td><td rowspan="1" colspan="1">
                <named-content xmlns:xlink="http://www.w3.org/1999/xlink" content-type="dwc:verbatimCoordinates" xlink:type="simple">
                  <named-content content-type="geo-json" specific-use="{&#34;type&#34;:&#34;Point&#34;,&#34;coordinates&#34;:[-8.546000,37.237000]}" id="NCID0EMTAE" xlink:type="simple">37.237°N, 8.546°W</named-content>
                </named-content>
              </td><td rowspan="1" colspan="1">BGE_00228_F08</td><td rowspan="1" colspan="1">
                <ext-link xmlns:xlink="http://www.w3.org/1999/xlink" xlink:href="http://www.boldsystems.org/index.php/Public_RecordView?processid=BSNTN923-23" ext-link-type="uri" xlink:type="simple">BSNTN923-23</ext-link>
              </td></tr><tr><td rowspan="4" colspan="1">
                <italic>
                  <tp:taxon-name><tp:taxon-name-part taxon-name-part-type="genus" reg="Lebertia">Lebertia</tp:taxon-name-part><tp:taxon-name-part taxon-name-part-type="species" reg="pilosa">pilosa</tp:taxon-name-part></tp:taxon-name>
                </italic>
              </td><td rowspan="4" colspan="1">Beja, Zambujeira do Mar</td><td rowspan="4" colspan="1">
                <named-content xmlns:xlink="http://www.w3.org/1999/xlink" content-type="dwc:verbatimCoordinates" xlink:type="simple">
                  <named-content content-type="geo-json" specific-use="{&#34;type&#34;:&#34;Point&#34;,&#34;coordinates&#34;:[-8.723000,37.399000]}" id="NCID0EXUAE" xlink:type="simple">37.399°N, 8.723°W</named-content>
                </named-content>
              </td><td rowspan="1" colspan="1">BGE_00110_E11</td><td rowspan="1" colspan="1">
                <ext-link xmlns:xlink="http://www.w3.org/1999/xlink" xlink:href="http://www.boldsystems.org/index.php/Public_RecordView?processid=BSNTN534-23" ext-link-type="uri" xlink:type="simple">BSNTN534-23</ext-link>
              </td><td rowspan="4" colspan="1">
                <ext-link xmlns:xlink="http://www.w3.org/1999/xlink" xlink:href="http://boldsystems.org/index.php/Public_BarcodeCluster?clusteruri=BOLD:AEJ2601" ext-link-type="uri" xlink:type="simple">BOLD:AEJ2601</ext-link>
              </td></tr><tr><td rowspan="1" colspan="1">BGE_00110_E12</td><td rowspan="1" colspan="1">
                <ext-link xmlns:xlink="http://www.w3.org/1999/xlink" xlink:href="http://www.boldsystems.org/index.php/Public_RecordView?processid=BSNTN535-23" ext-link-type="uri" xlink:type="simple">BSNTN535-23</ext-link>
              </td></tr><tr><td rowspan="1" colspan="1">BGE_00110_F07</td><td rowspan="1" colspan="1">
                <ext-link xmlns:xlink="http://www.w3.org/1999/xlink" xlink:href="http://www.boldsystems.org/index.php/Public_RecordView?processid=BSNTN542-23" ext-link-type="uri" xlink:type="simple">BSNTN542-23</ext-link>
              </td></tr><tr><td rowspan="1" colspan="1">BGE_00228_F01</td><td rowspan="1" colspan="1">
                <ext-link xmlns:xlink="http://www.w3.org/1999/xlink" xlink:href="http://www.boldsystems.org/index.php/Public_RecordView?processid=BSNTN916-23" ext-link-type="uri" xlink:type="simple">BSNTN916-23</ext-link>
              </td></tr><tr><td rowspan="8" colspan="1">
                <italic>
                  <tp:taxon-name><tp:taxon-name-part taxon-name-part-type="genus" reg="Lebertia">Lebertia</tp:taxon-name-part><tp:taxon-name-part taxon-name-part-type="species" reg="gibbosa">gibbosa</tp:taxon-name-part></tp:taxon-name>
                </italic>
              </td><td rowspan="2" colspan="1">Guarda, Praia Fluvial de Sabugueiro</td><td rowspan="2" colspan="1">
                <named-content xmlns:xlink="http://www.w3.org/1999/xlink" content-type="dwc:verbatimCoordinates" xlink:type="simple">
                  <named-content content-type="geo-json" specific-use="{&#34;type&#34;:&#34;Point&#34;,&#34;coordinates&#34;:[-7.640000,40.401000]}" id="NCID0ESXAE" xlink:type="simple">40.401°N, 7.640°W</named-content>
                </named-content>
              </td><td rowspan="1" colspan="1">BGE_00227_A08</td><td rowspan="1" colspan="1">
                <ext-link xmlns:xlink="http://www.w3.org/1999/xlink" xlink:href="http://www.boldsystems.org/index.php/Public_RecordView?processid=BSNTN958-23" ext-link-type="uri" xlink:type="simple">BSNTN958-23</ext-link>
              </td><td rowspan="8" colspan="1">
                <ext-link xmlns:xlink="http://www.w3.org/1999/xlink" xlink:href="http://boldsystems.org/index.php/Public_BarcodeCluster?clusteruri=BOLD:ACR9744" ext-link-type="uri" xlink:type="simple">BOLD:ACR9744</ext-link>
              </td></tr><tr><td rowspan="1" colspan="1">BGE_00227_B03</td><td rowspan="1" colspan="1">
                <ext-link xmlns:xlink="http://www.w3.org/1999/xlink" xlink:href="http://www.boldsystems.org/index.php/Public_RecordView?processid=BSNTN965-23" ext-link-type="uri" xlink:type="simple">BSNTN965-23</ext-link>
              </td></tr><tr><td rowspan="1" colspan="1">Guarda, Ponte dos Frades</td><td rowspan="1" colspan="1">
                <named-content xmlns:xlink="http://www.w3.org/1999/xlink" content-type="dwc:verbatimCoordinates" xlink:type="simple">
                  <named-content content-type="geo-json" specific-use="{&#34;type&#34;:&#34;Point&#34;,&#34;coordinates&#34;:[-7.526000,40.403000]}" id="NCID0EEZAE" xlink:type="simple">40.403°N, 7.526°W</named-content>
                </named-content>
              </td><td rowspan="1" colspan="1">BGE_00108_D12</td><td rowspan="1" colspan="1">
                <ext-link xmlns:xlink="http://www.w3.org/1999/xlink" xlink:href="http://www.boldsystems.org/index.php/Public_RecordView?processid=BBIOP143-24" ext-link-type="uri" xlink:type="simple">BBIOP143-24</ext-link>
              </td></tr><tr><td rowspan="1" colspan="1">Guarda, Central hidroelétrica de Ponte dos Jugai</td><td rowspan="1" colspan="1">
                <named-content xmlns:xlink="http://www.w3.org/1999/xlink" content-type="dwc:verbatimCoordinates" xlink:type="simple">
                  <named-content content-type="geo-json" specific-use="{&#34;type&#34;:&#34;Point&#34;,&#34;coordinates&#34;:[-7.706000,40.385000]}" id="NCID0EA1AE" xlink:type="simple">40.385°N, 7.706°W</named-content>
                </named-content>
              </td><td rowspan="1" colspan="1">BGE_00108_F01</td><td rowspan="1" colspan="1">
                <ext-link xmlns:xlink="http://www.w3.org/1999/xlink" xlink:href="http://www.boldsystems.org/index.php/Public_RecordView?processid=BBIOP156-24" ext-link-type="uri" xlink:type="simple">BBIOP156-24</ext-link>
              </td></tr><tr><td rowspan="1" colspan="1">Guarda, Nossa Senhora do Desterro</td><td rowspan="1" colspan="1">
                <named-content xmlns:xlink="http://www.w3.org/1999/xlink" content-type="dwc:verbatimCoordinates" xlink:type="simple">
                  <named-content content-type="geo-json" specific-use="{&#34;type&#34;:&#34;Point&#34;,&#34;coordinates&#34;:[-7.694000,40.395000]}" id="NCID0E31AE" xlink:type="simple">40.395°N, 7.694°W</named-content>
                </named-content>
              </td><td rowspan="1" colspan="1">BGE_00108_F06</td><td rowspan="1" colspan="1">
                <ext-link xmlns:xlink="http://www.w3.org/1999/xlink" xlink:href="http://www.boldsystems.org/index.php/Public_RecordView?processid=BBIOP161-24" ext-link-type="uri" xlink:type="simple">BBIOP161-24</ext-link>
              </td></tr><tr><td rowspan="1" colspan="1">Guarda, Covão da ponte</td><td rowspan="1" colspan="1">
                <named-content xmlns:xlink="http://www.w3.org/1999/xlink" content-type="dwc:verbatimCoordinates" xlink:type="simple">
                  <named-content content-type="geo-json" specific-use="{&#34;type&#34;:&#34;Point&#34;,&#34;coordinates&#34;:[-7.514000,40.443000]}" id="NCID0EY2AE" xlink:type="simple">40.443°N, 7.514°W</named-content>
                </named-content>
              </td><td rowspan="1" colspan="1">BGE_00108_G06</td><td rowspan="1" colspan="1">
                <ext-link xmlns:xlink="http://www.w3.org/1999/xlink" xlink:href="http://www.boldsystems.org/index.php/Public_RecordView?processid=BBIOP173-24" ext-link-type="uri" xlink:type="simple">BBIOP173-24</ext-link>
              </td></tr><tr><td rowspan="1" colspan="1">Guarda, Casais de Folgosinho</td><td rowspan="1" colspan="1">
                <named-content xmlns:xlink="http://www.w3.org/1999/xlink" content-type="dwc:verbatimCoordinates" xlink:type="simple">
                  <named-content content-type="geo-json" specific-use="{&#34;type&#34;:&#34;Point&#34;,&#34;coordinates&#34;:[-7.493000,40.454000]}" id="NCID0EU3AE" xlink:type="simple">40.454°N, 7.493°W</named-content>
                </named-content>
              </td><td rowspan="1" colspan="1">BGE_00108_G11</td><td rowspan="1" colspan="1">
                <ext-link xmlns:xlink="http://www.w3.org/1999/xlink" xlink:href="http://www.boldsystems.org/index.php/Public_RecordView?processid=BBIOP178-24" ext-link-type="uri" xlink:type="simple">BBIOP178-24</ext-link>
              </td></tr><tr><td rowspan="1" colspan="1">Porto, Moinho da Tapada</td><td rowspan="1" colspan="1">
                <named-content xmlns:xlink="http://www.w3.org/1999/xlink" content-type="dwc:verbatimCoordinates" xlink:type="simple">
                  <named-content content-type="geo-json" specific-use="{&#34;type&#34;:&#34;Point&#34;,&#34;coordinates&#34;:[-8.307000,41.263000]}" id="NCID0EQ4AE" xlink:type="simple">41.263°N, 8.307°W</named-content>
                </named-content>
              </td><td rowspan="1" colspan="1">BGE_00109_F05</td><td rowspan="1" colspan="1">
                <ext-link xmlns:xlink="http://www.w3.org/1999/xlink" xlink:href="http://www.boldsystems.org/index.php/Public_RecordView?processid=BBIOP065-24" ext-link-type="uri" xlink:type="simple">BBIOP065-24</ext-link>
              </td></tr><tr><td rowspan="3" colspan="1">
                <italic>
                  <tp:taxon-name><tp:taxon-name-part taxon-name-part-type="genus" reg="Lebertia">Lebertia</tp:taxon-name-part><tp:taxon-name-part taxon-name-part-type="species" reg="algeriensis">algeriensis</tp:taxon-name-part></tp:taxon-name>
                </italic>
              </td><td rowspan="1" colspan="1">Guarda, Casais de Folgosinho</td><td rowspan="1" colspan="1">
                <named-content xmlns:xlink="http://www.w3.org/1999/xlink" content-type="dwc:verbatimCoordinates" xlink:type="simple">
                  <named-content content-type="geo-json" specific-use="{&#34;type&#34;:&#34;Point&#34;,&#34;coordinates&#34;:[-7.493000,40.454000]}" id="NCID0E25AE" xlink:type="simple">40.454°N, 7.493°W</named-content>
                </named-content>
              </td><td rowspan="1" colspan="1">BGE_00227_F07</td><td rowspan="1" colspan="1">
                <ext-link xmlns:xlink="http://www.w3.org/1999/xlink" xlink:href="http://www.boldsystems.org/index.php/Public_RecordView?processid=BSNTN1017-23" ext-link-type="uri" xlink:type="simple">BSNTN1017-23</ext-link>
              </td><td rowspan="3" colspan="1">
                <sup>N</sup>
                <ext-link xmlns:xlink="http://www.w3.org/1999/xlink" xlink:href="http://boldsystems.org/index.php/Public_BarcodeCluster?clusteruri=BOLD:AFV0271" ext-link-type="uri" xlink:type="simple">BOLD:AFV0271</ext-link>
              </td></tr><tr><td rowspan="2" colspan="1">Guardia, Praia fluvial de Vila Cova a Coelheira</td><td rowspan="2" colspan="1">
                <named-content xmlns:xlink="http://www.w3.org/1999/xlink" content-type="dwc:verbatimCoordinates" xlink:type="simple">
                  <named-content content-type="geo-json" specific-use="{&#34;type&#34;:&#34;Point&#34;,&#34;coordinates&#34;:[-7.736000,40.379000]}" id="NCID0EDAAG" xlink:type="simple">40.379°N, 7.736°W</named-content>
                </named-content>
              </td><td rowspan="1" colspan="1">BGE_00228_A03</td><td rowspan="1" colspan="1">
                <ext-link xmlns:xlink="http://www.w3.org/1999/xlink" xlink:href="http://www.boldsystems.org/index.php/Public_RecordView?processid=BSNTN858-23" ext-link-type="uri" xlink:type="simple">BSNTN858-23</ext-link>
              </td></tr><tr><td rowspan="1" colspan="1">BGE_00108_E09</td><td rowspan="1" colspan="1">
                <ext-link xmlns:xlink="http://www.w3.org/1999/xlink" xlink:href="http://www.boldsystems.org/index.php/Public_RecordView?processid=BBIOP152-24" ext-link-type="uri" xlink:type="simple">BBIOP152-24</ext-link>
              </td></tr><tr><td rowspan="3" colspan="1">
                <italic>
                  <tp:taxon-name><tp:taxon-name-part taxon-name-part-type="genus" reg="Lebertia">Lebertia</tp:taxon-name-part><tp:taxon-name-part taxon-name-part-type="species" reg="insignis">insignis</tp:taxon-name-part></tp:taxon-name>
                </italic>
              </td><td rowspan="1" colspan="1">Guarda, Poço do Inferno</td><td rowspan="1" colspan="1">
                <named-content xmlns:xlink="http://www.w3.org/1999/xlink" content-type="dwc:verbatimCoordinates" xlink:type="simple">
                  <named-content content-type="geo-json" specific-use="{&#34;type&#34;:&#34;Point&#34;,&#34;coordinates&#34;:[-7.516000,40.373000]}" id="NCID0E2BAG" xlink:type="simple">40.373°N, 7.516°W</named-content>
                </named-content>
              </td><td rowspan="1" colspan="1">BGE_00227_D05</td><td rowspan="1" colspan="1">
                <ext-link xmlns:xlink="http://www.w3.org/1999/xlink" xlink:href="http://www.boldsystems.org/index.php/Public_RecordView?processid=BSNTN991-23" ext-link-type="uri" xlink:type="simple">BSNTN991-23</ext-link>
              </td><td rowspan="2" colspan="1">
                <ext-link xmlns:xlink="http://www.w3.org/1999/xlink" xlink:href="http://boldsystems.org/index.php/Public_BarcodeCluster?clusteruri=BOLD:AEB9107" ext-link-type="uri" xlink:type="simple">BOLD:AEB9107</ext-link>
              </td></tr><tr><td rowspan="1" colspan="1">Porto, Moinho da Tapada</td><td rowspan="1" colspan="1">
                <named-content xmlns:xlink="http://www.w3.org/1999/xlink" content-type="dwc:verbatimCoordinates" xlink:type="simple">
                  <named-content content-type="geo-json" specific-use="{&#34;type&#34;:&#34;Point&#34;,&#34;coordinates&#34;:[-8.307000,41.263000]}" id="NCID0EADAG" xlink:type="simple">41.263°N, 8.307°W</named-content>
                </named-content>
              </td><td rowspan="1" colspan="1">BGE_00109_E11</td><td rowspan="1" colspan="1">
                <ext-link xmlns:xlink="http://www.w3.org/1999/xlink" xlink:href="http://www.boldsystems.org/index.php/Public_RecordView?processid=BBIOP059-24" ext-link-type="uri" xlink:type="simple">BBIOP059-24</ext-link>
              </td></tr><tr><td rowspan="1" colspan="1">Guarda, Praia fluvial de Vila Cova a Coelheira</td><td rowspan="1" colspan="1">
                <named-content xmlns:xlink="http://www.w3.org/1999/xlink" content-type="dwc:verbatimCoordinates" xlink:type="simple">
                  <named-content content-type="geo-json" specific-use="{&#34;type&#34;:&#34;Point&#34;,&#34;coordinates&#34;:[-7.736000,40.379000]}" id="NCID0E3DAG" xlink:type="simple">40.379°N, 7.736°W</named-content>
                </named-content>
              </td><td rowspan="1" colspan="1">BGE_00228_A04</td><td rowspan="1" colspan="1">
                <ext-link xmlns:xlink="http://www.w3.org/1999/xlink" xlink:href="http://www.boldsystems.org/index.php/Public_RecordView?processid=BSNTN859-23" ext-link-type="uri" xlink:type="simple">BSNTN859-23</ext-link>
              </td><td rowspan="1" colspan="1">
                <sup>N</sup>
                <ext-link xmlns:xlink="http://www.w3.org/1999/xlink" xlink:href="http://boldsystems.org/index.php/Public_BarcodeCluster?clusteruri=BOLD:AFW6960" ext-link-type="uri" xlink:type="simple">BOLD:AFW6960</ext-link>
              </td></tr><tr><td rowspan="10" colspan="1"><italic><tp:taxon-name><tp:taxon-name-part taxon-name-part-type="genus" reg="Lebertia">Lebertia</tp:taxon-name-part><tp:taxon-name-part taxon-name-part-type="species" reg="porosa">porosa</tp:taxon-name-part></tp:taxon-name></italic> aggr. sp. A</td><td rowspan="2" colspan="1">Guarda, Praia Fluvial de Sabugueiro</td><td rowspan="2" colspan="1">
                <named-content xmlns:xlink="http://www.w3.org/1999/xlink" content-type="dwc:verbatimCoordinates" xlink:type="simple">
                  <named-content content-type="geo-json" specific-use="{&#34;type&#34;:&#34;Point&#34;,&#34;coordinates&#34;:[-7.640000,40.401000]}" id="NCID0ESFAG" xlink:type="simple">40.401°N, 7.640°W</named-content>
                </named-content>
              </td><td rowspan="1" colspan="1">BGE_00227_A10</td><td rowspan="1" colspan="1">
                <ext-link xmlns:xlink="http://www.w3.org/1999/xlink" xlink:href="http://www.boldsystems.org/index.php/Public_RecordView?processid=BSNTN960-23" ext-link-type="uri" xlink:type="simple">BSNTN960-23</ext-link>
              </td><td rowspan="10" colspan="1">
                <ext-link xmlns:xlink="http://www.w3.org/1999/xlink" xlink:href="http://boldsystems.org/index.php/Public_BarcodeCluster?clusteruri=BOLD:ACP5319" ext-link-type="uri" xlink:type="simple">BOLD:ACP5319</ext-link>
              </td></tr><tr><td rowspan="1" colspan="1">BGE_00109_A02</td><td rowspan="1" colspan="1">
                <ext-link xmlns:xlink="http://www.w3.org/1999/xlink" xlink:href="http://www.boldsystems.org/index.php/Public_RecordView?processid=BBIOP002-24" ext-link-type="uri" xlink:type="simple">BBIOP002-24</ext-link>
              </td></tr><tr><td rowspan="2" colspan="1">Guarda, Poço do Inferno</td><td rowspan="2" colspan="1">
                <named-content xmlns:xlink="http://www.w3.org/1999/xlink" content-type="dwc:verbatimCoordinates" xlink:type="simple">
                  <named-content content-type="geo-json" specific-use="{&#34;type&#34;:&#34;Point&#34;,&#34;coordinates&#34;:[-7.516000,40.373000]}" id="NCID0EEHAG" xlink:type="simple">40.373°N, 7.516°W</named-content>
                </named-content>
              </td><td rowspan="1" colspan="1">BGE_00227_D01</td><td rowspan="1" colspan="1">
                <ext-link xmlns:xlink="http://www.w3.org/1999/xlink" xlink:href="http://www.boldsystems.org/index.php/Public_RecordView?processid=BSNTN987-23" ext-link-type="uri" xlink:type="simple">BSNTN987-23</ext-link>
              </td></tr><tr><td rowspan="1" colspan="1">BGE_00108_B08</td><td rowspan="1" colspan="1">
                <ext-link xmlns:xlink="http://www.w3.org/1999/xlink" xlink:href="http://www.boldsystems.org/index.php/Public_RecordView?processid=BBIOP115-24" ext-link-type="uri" xlink:type="simple">BBIOP115-24</ext-link>
              </td></tr><tr><td rowspan="1" colspan="1">Guarda, Nossa Senhora do Desterro</td><td rowspan="1" colspan="1">
                <named-content xmlns:xlink="http://www.w3.org/1999/xlink" content-type="dwc:verbatimCoordinates" xlink:type="simple">
                  <named-content content-type="geo-json" specific-use="{&#34;type&#34;:&#34;Point&#34;,&#34;coordinates&#34;:[-7.694000,40.395000]}" id="NCID0ENIAG" xlink:type="simple">40.395°N, 7.694°W</named-content>
                </named-content>
              </td><td rowspan="1" colspan="1">BGE_00228_C02</td><td rowspan="1" colspan="1">
                <ext-link xmlns:xlink="http://www.w3.org/1999/xlink" xlink:href="http://www.boldsystems.org/index.php/Public_RecordView?processid=BSNTN881-23" ext-link-type="uri" xlink:type="simple">BSNTN881-23</ext-link>
              </td></tr><tr><td rowspan="2" colspan="1">Guarda, Praia fluvial de Vila Cova a Coelheira</td><td rowspan="2" colspan="1">
                <named-content xmlns:xlink="http://www.w3.org/1999/xlink" content-type="dwc:verbatimCoordinates" xlink:type="simple">
                  <named-content content-type="geo-json" specific-use="{&#34;type&#34;:&#34;Point&#34;,&#34;coordinates&#34;:[-7.736000,40.379000]}" id="NCID0EJJAG" xlink:type="simple">40.379°N, 7.736°W</named-content>
                </named-content>
              </td><td rowspan="1" colspan="1">BGE_00108_E06</td><td rowspan="1" colspan="1">
                <ext-link xmlns:xlink="http://www.w3.org/1999/xlink" xlink:href="http://www.boldsystems.org/index.php/Public_RecordView?processid=BBIOP149-24" ext-link-type="uri" xlink:type="simple">BBIOP149-24</ext-link>
              </td></tr><tr><td rowspan="1" colspan="1">BGE_00108_E08</td><td rowspan="1" colspan="1">
                <ext-link xmlns:xlink="http://www.w3.org/1999/xlink" xlink:href="http://www.boldsystems.org/index.php/Public_RecordView?processid=BBIOP151-24" ext-link-type="uri" xlink:type="simple">BBIOP151-24</ext-link>
              </td></tr><tr><td rowspan="2" colspan="1">Guarda, Covão da ponte</td><td rowspan="2" colspan="1">
                <named-content xmlns:xlink="http://www.w3.org/1999/xlink" content-type="dwc:verbatimCoordinates" xlink:type="simple">
                  <named-content content-type="geo-json" specific-use="{&#34;type&#34;:&#34;Point&#34;,&#34;coordinates&#34;:[-7.514000,40.443000]}" id="NCID0ESKAG" xlink:type="simple">40.443°N, 7.514°W</named-content>
                </named-content>
              </td><td rowspan="1" colspan="1">BGE_00108_F11</td><td rowspan="1" colspan="1">
                <ext-link xmlns:xlink="http://www.w3.org/1999/xlink" xlink:href="http://www.boldsystems.org/index.php/Public_RecordView?processid=BBIOP166-24" ext-link-type="uri" xlink:type="simple">BBIOP166-24</ext-link>
              </td></tr><tr><td rowspan="1" colspan="1">BGE_00108_G03</td><td rowspan="1" colspan="1">
                <ext-link xmlns:xlink="http://www.w3.org/1999/xlink" xlink:href="http://www.boldsystems.org/index.php/Public_RecordView?processid=BBIOP170-24" ext-link-type="uri" xlink:type="simple">BBIOP170-24</ext-link>
              </td></tr><tr><td rowspan="1" colspan="1">Guarda, Casais de Folgosinho</td><td rowspan="1" colspan="1">
                <named-content xmlns:xlink="http://www.w3.org/1999/xlink" content-type="dwc:verbatimCoordinates" xlink:type="simple">
                  <named-content content-type="geo-json" specific-use="{&#34;type&#34;:&#34;Point&#34;,&#34;coordinates&#34;:[-7.493000,40.454000]}" id="NCID0E2LAG" xlink:type="simple">40.454°N, 7.493°W</named-content>
                </named-content>
              </td><td rowspan="1" colspan="1">BGE_00108_G10</td><td rowspan="1" colspan="1">
                <ext-link xmlns:xlink="http://www.w3.org/1999/xlink" xlink:href="http://www.boldsystems.org/index.php/Public_RecordView?processid=BBIOP177-24" ext-link-type="uri" xlink:type="simple">BBIOP177-24</ext-link>
              </td></tr><tr><td rowspan="10" colspan="1"><italic><tp:taxon-name><tp:taxon-name-part taxon-name-part-type="genus" reg="Lebertia">Lebertia</tp:taxon-name-part><tp:taxon-name-part taxon-name-part-type="species" reg="porosa">porosa</tp:taxon-name-part></tp:taxon-name></italic> aggr. sp. ACS0974</td><td rowspan="1" colspan="1">Guarda, Praia Fluvial de Sabugueiro</td><td rowspan="1" colspan="1">
                <named-content xmlns:xlink="http://www.w3.org/1999/xlink" content-type="dwc:verbatimCoordinates" xlink:type="simple">
                  <named-content content-type="geo-json" specific-use="{&#34;type&#34;:&#34;Point&#34;,&#34;coordinates&#34;:[-7.640000,40.401000]}" id="NCID0EGNAG" xlink:type="simple">40.401°N, 7.640°W</named-content>
                </named-content>
              </td><td rowspan="1" colspan="1">BGE_00227_B07</td><td rowspan="1" colspan="1">
                <ext-link xmlns:xlink="http://www.w3.org/1999/xlink" xlink:href="http://www.boldsystems.org/index.php/Public_RecordView?processid=BSNTN969-23" ext-link-type="uri" xlink:type="simple">BSNTN969-23</ext-link>
              </td><td rowspan="10" colspan="1">
                <ext-link xmlns:xlink="http://www.w3.org/1999/xlink" xlink:href="http://boldsystems.org/index.php/Public_BarcodeCluster?clusteruri=BOLD:ACS0974" ext-link-type="uri" xlink:type="simple">BOLD:ACS0974</ext-link>
              </td></tr><tr><td rowspan="2" colspan="1">Guarda, Casais de Folgosinho</td><td rowspan="2" colspan="1">
                <named-content xmlns:xlink="http://www.w3.org/1999/xlink" content-type="dwc:verbatimCoordinates" xlink:type="simple">
                  <named-content content-type="geo-json" specific-use="{&#34;type&#34;:&#34;Point&#34;,&#34;coordinates&#34;:[-7.493000,40.454000]}" id="NCID0ELOAG" xlink:type="simple">40.454°N, 7.493°W</named-content>
                </named-content>
              </td><td rowspan="1" colspan="1">BGE_00227_E12</td><td rowspan="1" colspan="1">
                <ext-link xmlns:xlink="http://www.w3.org/1999/xlink" xlink:href="http://www.boldsystems.org/index.php/Public_RecordView?processid=BSNTN1010-23" ext-link-type="uri" xlink:type="simple">BSNTN1010-23</ext-link>
              </td></tr><tr><td rowspan="1" colspan="1">BGE_00227_F09</td><td rowspan="1" colspan="1">
                <ext-link xmlns:xlink="http://www.w3.org/1999/xlink" xlink:href="http://www.boldsystems.org/index.php/Public_RecordView?processid=BSNTN1019-23" ext-link-type="uri" xlink:type="simple">BSNTN1019-23</ext-link>
              </td></tr><tr><td rowspan="1" colspan="1">Guarda, Poio do Leão</td><td rowspan="1" colspan="1">
                <named-content xmlns:xlink="http://www.w3.org/1999/xlink" content-type="dwc:verbatimCoordinates" xlink:type="simple">
                  <named-content content-type="geo-json" specific-use="{&#34;type&#34;:&#34;Point&#34;,&#34;coordinates&#34;:[-7.541000,40.399000]}" id="NCID0EUPAG" xlink:type="simple">40.399°N, 7.541°W</named-content>
                </named-content>
              </td><td rowspan="1" colspan="1">BGE_00227_H10</td><td rowspan="1" colspan="1">
                <ext-link xmlns:xlink="http://www.w3.org/1999/xlink" xlink:href="http://www.boldsystems.org/index.php/Public_RecordView?processid=BSNTN1044-23" ext-link-type="uri" xlink:type="simple">BSNTN1044-23</ext-link>
              </td></tr><tr><td rowspan="1" colspan="1">Guarda, Ponte dos Frades</td><td rowspan="1" colspan="1">
                <named-content xmlns:xlink="http://www.w3.org/1999/xlink" content-type="dwc:verbatimCoordinates" xlink:type="simple">
                  <named-content content-type="geo-json" specific-use="{&#34;type&#34;:&#34;Point&#34;,&#34;coordinates&#34;:[-7.526000,40.403000]}" id="NCID0EQQAG" xlink:type="simple">40.403°N, 7.526°W</named-content>
                </named-content>
              </td><td rowspan="1" colspan="1">BGE_00108_D10</td><td rowspan="1" colspan="1">
                <ext-link xmlns:xlink="http://www.w3.org/1999/xlink" xlink:href="http://www.boldsystems.org/index.php/Public_RecordView?processid=BBIOP141-24" ext-link-type="uri" xlink:type="simple">BBIOP141-24</ext-link>
              </td></tr><tr><td rowspan="1" colspan="1">Guarda, Praia fluvial de Vila Cova a Coelheira</td><td rowspan="1" colspan="1">
                <named-content xmlns:xlink="http://www.w3.org/1999/xlink" content-type="dwc:verbatimCoordinates" xlink:type="simple">
                  <named-content content-type="geo-json" specific-use="{&#34;type&#34;:&#34;Point&#34;,&#34;coordinates&#34;:[-7.736000,40.379000]}" id="NCID0EMRAG" xlink:type="simple">40.379°N, 7.736°W</named-content>
                </named-content>
              </td><td rowspan="1" colspan="1">BGE_00108_E05</td><td rowspan="1" colspan="1">
                <ext-link xmlns:xlink="http://www.w3.org/1999/xlink" xlink:href="http://www.boldsystems.org/index.php/Public_RecordView?processid=BBIOP148-24" ext-link-type="uri" xlink:type="simple">BBIOP148-24</ext-link>
              </td></tr><tr><td rowspan="1" colspan="1">Guarda, Nossa Senhora do Desterro</td><td rowspan="1" colspan="1">
                <named-content xmlns:xlink="http://www.w3.org/1999/xlink" content-type="dwc:verbatimCoordinates" xlink:type="simple">
                  <named-content content-type="geo-json" specific-use="{&#34;type&#34;:&#34;Point&#34;,&#34;coordinates&#34;:[-7.694000,40.395000]}" id="NCID0EISAG" xlink:type="simple">40.395°N, 7.694°W</named-content>
                </named-content>
              </td><td rowspan="1" colspan="1">BGE_00108_F08</td><td rowspan="1" colspan="1">
                <ext-link xmlns:xlink="http://www.w3.org/1999/xlink" xlink:href="http://www.boldsystems.org/index.php/Public_RecordView?processid=BBIOP163-24" ext-link-type="uri" xlink:type="simple">BBIOP163-24</ext-link>
              </td></tr><tr><td rowspan="1" colspan="1">Bragança, Torre de Dona Chama</td><td rowspan="1" colspan="1">
                <named-content xmlns:xlink="http://www.w3.org/1999/xlink" content-type="dwc:verbatimCoordinates" xlink:type="simple">
                  <named-content content-type="geo-json" specific-use="{&#34;type&#34;:&#34;Point&#34;,&#34;coordinates&#34;:[-7.146000,41.665000]}" id="NCID0EETAG" xlink:type="simple">41.665°N, 7.146°W</named-content>
                </named-content>
              </td><td rowspan="1" colspan="1">BGE_00109_C01</td><td rowspan="1" colspan="1">
                <ext-link xmlns:xlink="http://www.w3.org/1999/xlink" xlink:href="http://www.boldsystems.org/index.php/Public_RecordView?processid=BBIOP025-24" ext-link-type="uri" xlink:type="simple">BBIOP025-24</ext-link>
              </td></tr><tr><td rowspan="1" colspan="1">Bragança, Gasparona</td><td rowspan="1" colspan="1">
                <named-content xmlns:xlink="http://www.w3.org/1999/xlink" content-type="dwc:verbatimCoordinates" xlink:type="simple">
                  <named-content content-type="geo-json" specific-use="{&#34;type&#34;:&#34;Point&#34;,&#34;coordinates&#34;:[-7.013000,41.850000]}" id="NCID0EAUAG" xlink:type="simple">41.85°N, 7.013°W</named-content>
                </named-content>
              </td><td rowspan="1" colspan="1">BGE_00109_C12</td><td rowspan="1" colspan="1">
                <ext-link xmlns:xlink="http://www.w3.org/1999/xlink" xlink:href="http://www.boldsystems.org/index.php/Public_RecordView?processid=BBIOP036-24" ext-link-type="uri" xlink:type="simple">BBIOP036-24</ext-link>
              </td></tr><tr><td rowspan="1" colspan="1">Porto, Moinho da Tapada</td><td rowspan="1" colspan="1">
                <named-content xmlns:xlink="http://www.w3.org/1999/xlink" content-type="dwc:verbatimCoordinates" xlink:type="simple">
                  <named-content content-type="geo-json" specific-use="{&#34;type&#34;:&#34;Point&#34;,&#34;coordinates&#34;:[-8.307000,41.263000]}" id="NCID0E3UAG" xlink:type="simple">41.263°N, 8.307°W</named-content>
                </named-content>
              </td><td rowspan="1" colspan="1">BGE_00109_F01</td><td rowspan="1" colspan="1">
                <ext-link xmlns:xlink="http://www.w3.org/1999/xlink" xlink:href="http://www.boldsystems.org/index.php/Public_RecordView?processid=BBIOP061-24" ext-link-type="uri" xlink:type="simple">BBIOP061-24</ext-link>
              </td></tr><tr><td rowspan="1" colspan="1">
                <italic>
                  <tp:taxon-name><tp:taxon-name-part taxon-name-part-type="genus" reg="Lebertia">Lebertia</tp:taxon-name-part><tp:taxon-name-part taxon-name-part-type="species" reg="pusilla">pusilla</tp:taxon-name-part></tp:taxon-name>
                </italic>
              </td><td rowspan="1" colspan="1">Porto, Moinho da Tapada</td><td rowspan="1" colspan="1">
                <named-content xmlns:xlink="http://www.w3.org/1999/xlink" content-type="dwc:verbatimCoordinates" xlink:type="simple">
                  <named-content content-type="geo-json" specific-use="{&#34;type&#34;:&#34;Point&#34;,&#34;coordinates&#34;:[-8.307000,41.263000]}" id="NCID0EHWAG" xlink:type="simple">41.263°N, 8.307°W</named-content>
                </named-content>
              </td><td rowspan="1" colspan="1">BGE_00109_E09</td><td rowspan="1" colspan="1">
                <ext-link xmlns:xlink="http://www.w3.org/1999/xlink" xlink:href="http://www.boldsystems.org/index.php/Public_RecordView?processid=BBIOP057-24" ext-link-type="uri" xlink:type="simple">BBIOP057-24</ext-link>
              </td><td rowspan="1" colspan="1">
                <ext-link xmlns:xlink="http://www.w3.org/1999/xlink" xlink:href="http://boldsystems.org/index.php/Public_BarcodeCluster?clusteruri=BOLD:AFW6961" ext-link-type="uri" xlink:type="simple">BOLD:AFW6961</ext-link>
              </td></tr><tr><td rowspan="1" colspan="6">
                <bold>
                  <tp:taxon-name><tp:taxon-name-part taxon-name-part-type="family">Oxidae</tp:taxon-name-part></tp:taxon-name>
                </bold>
              </td></tr><tr><td rowspan="3" colspan="1">
                <italic>
                  <tp:taxon-name><tp:taxon-name-part taxon-name-part-type="genus" reg="Oxus">Oxus</tp:taxon-name-part><tp:taxon-name-part taxon-name-part-type="species" reg="angustipositus">angustipositus</tp:taxon-name-part></tp:taxon-name>
                </italic>
              </td><td rowspan="1" colspan="1">Guarda, Poço do Inferno</td><td rowspan="1" colspan="1">
                <named-content xmlns:xlink="http://www.w3.org/1999/xlink" content-type="dwc:verbatimCoordinates" xlink:type="simple">
                  <named-content content-type="geo-json" specific-use="{&#34;type&#34;:&#34;Point&#34;,&#34;coordinates&#34;:[-7.516000,40.373000]}" id="NCID0EGYAG" xlink:type="simple">40.373°N, 7.516°W</named-content>
                </named-content>
              </td><td rowspan="1" colspan="1">BGE_00227_B12</td><td rowspan="1" colspan="1">
                <ext-link xmlns:xlink="http://www.w3.org/1999/xlink" xlink:href="http://www.boldsystems.org/index.php/Public_RecordView?processid=BSNTN974-23" ext-link-type="uri" xlink:type="simple">BSNTN974-23</ext-link>
              </td><td rowspan="3" colspan="1">
                <ext-link xmlns:xlink="http://www.w3.org/1999/xlink" xlink:href="http://boldsystems.org/index.php/Public_BarcodeCluster?clusteruri=BOLD:AET9442" ext-link-type="uri" xlink:type="simple">BOLD:AET9442</ext-link>
              </td></tr><tr><td rowspan="2" colspan="1">Guarda, Casa do Cantoneiro</td><td rowspan="2" colspan="1">
                <named-content xmlns:xlink="http://www.w3.org/1999/xlink" content-type="dwc:verbatimCoordinates" xlink:type="simple">
                  <named-content content-type="geo-json" specific-use="{&#34;type&#34;:&#34;Point&#34;,&#34;coordinates&#34;:[-7.603000,40.418000]}" id="NCID0ELZAG" xlink:type="simple">40.418°N, 7.603°W</named-content>
                </named-content>
              </td><td rowspan="1" colspan="1">BGE_00227_E02</td><td rowspan="1" colspan="1">
                <ext-link xmlns:xlink="http://www.w3.org/1999/xlink" xlink:href="http://www.boldsystems.org/index.php/Public_RecordView?processid=BSNTN1000-23" ext-link-type="uri" xlink:type="simple">BSNTN1000-23</ext-link>
              </td></tr><tr><td rowspan="1" colspan="1">BGE_00108_H04</td><td rowspan="1" colspan="1">
                <ext-link xmlns:xlink="http://www.w3.org/1999/xlink" xlink:href="http://www.boldsystems.org/index.php/Public_RecordView?processid=BBIOP183-24" ext-link-type="uri" xlink:type="simple">BBIOP183-24</ext-link>
              </td></tr><tr><td rowspan="7" colspan="1">
                <italic>
                  <tp:taxon-name><tp:taxon-name-part taxon-name-part-type="genus" reg="Oxus">Oxus</tp:taxon-name-part><tp:taxon-name-part taxon-name-part-type="species" reg="lusitanicus">lusitanicus</tp:taxon-name-part></tp:taxon-name>
                </italic>
              </td><td rowspan="2" colspan="1">Guarda, Casais de Folgosinho</td><td rowspan="2" colspan="1">
                <named-content xmlns:xlink="http://www.w3.org/1999/xlink" content-type="dwc:verbatimCoordinates" xlink:type="simple">
                  <named-content content-type="geo-json" specific-use="{&#34;type&#34;:&#34;Point&#34;,&#34;coordinates&#34;:[-7.493000,40.454000]}" id="NCID0ED2AG" xlink:type="simple">40.454°N, 7.493°W</named-content>
                </named-content>
              </td><td rowspan="1" colspan="1">BGE_00227_E09</td><td rowspan="1" colspan="1">
                <ext-link xmlns:xlink="http://www.w3.org/1999/xlink" xlink:href="http://www.boldsystems.org/index.php/Public_RecordView?processid=BSNTN1007-23" ext-link-type="uri" xlink:type="simple">BSNTN1007-23</ext-link>
              </td><td rowspan="7" colspan="1">
                <sup>N</sup>
                <ext-link xmlns:xlink="http://www.w3.org/1999/xlink" xlink:href="http://boldsystems.org/index.php/Public_BarcodeCluster?clusteruri=BOLD:AFX3224" ext-link-type="uri" xlink:type="simple">BOLD:AFX3224</ext-link>
              </td></tr><tr><td rowspan="1" colspan="1">BGE_00227_E11</td><td rowspan="1" colspan="1">
                <ext-link xmlns:xlink="http://www.w3.org/1999/xlink" xlink:href="http://www.boldsystems.org/index.php/Public_RecordView?processid=BSNTN1009-23" ext-link-type="uri" xlink:type="simple">BSNTN1009-23</ext-link>
              </td></tr><tr><td rowspan="2" colspan="1">Beja, Moinho de Alferes 2</td><td rowspan="2" colspan="1">
                <named-content xmlns:xlink="http://www.w3.org/1999/xlink" content-type="dwc:verbatimCoordinates" xlink:type="simple">
                  <named-content content-type="geo-json" specific-use="{&#34;type&#34;:&#34;Point&#34;,&#34;coordinates&#34;:[-7.687000,37.503000]}" id="NCID0EX3AG" xlink:type="simple">37.503°N, 7.687°W</named-content>
                </named-content>
              </td><td rowspan="1" colspan="1">BGE_00228_E05</td><td rowspan="1" colspan="1">
                <ext-link xmlns:xlink="http://www.w3.org/1999/xlink" xlink:href="http://www.boldsystems.org/index.php/Public_RecordView?processid=BSNTN908-23" ext-link-type="uri" xlink:type="simple">BSNTN908-23</ext-link>
              </td></tr><tr><td rowspan="1" colspan="1">BGE_00228_E06</td><td rowspan="1" colspan="1">
                <ext-link xmlns:xlink="http://www.w3.org/1999/xlink" xlink:href="http://www.boldsystems.org/index.php/Public_RecordView?processid=BSNTN909-23" ext-link-type="uri" xlink:type="simple">BSNTN909-23</ext-link>
              </td></tr><tr><td rowspan="2" colspan="1">Bragança, Torre de Dona Chama</td><td rowspan="2" colspan="1">
                <named-content xmlns:xlink="http://www.w3.org/1999/xlink" content-type="dwc:verbatimCoordinates" xlink:type="simple">
                  <named-content content-type="geo-json" specific-use="{&#34;type&#34;:&#34;Point&#34;,&#34;coordinates&#34;:[-7.146000,41.665000]}" id="NCID0EA5AG" xlink:type="simple">41.665°N, 7.146°W</named-content>
                </named-content>
              </td><td rowspan="1" colspan="1">BGE_00109_A07</td><td rowspan="1" colspan="1">
                <ext-link xmlns:xlink="http://www.w3.org/1999/xlink" xlink:href="http://www.boldsystems.org/index.php/Public_RecordView?processid=BBIOP007-24" ext-link-type="uri" xlink:type="simple">BBIOP007-24</ext-link>
              </td></tr><tr><td rowspan="1" colspan="1">BGE_00109_A08</td><td rowspan="1" colspan="1">
                <ext-link xmlns:xlink="http://www.w3.org/1999/xlink" xlink:href="http://www.boldsystems.org/index.php/Public_RecordView?processid=BBIOP008-24" ext-link-type="uri" xlink:type="simple">BBIOP008-24</ext-link>
              </td></tr><tr><td rowspan="1" colspan="1">Vila Real, Noura stream</td><td rowspan="1" colspan="1">
                <named-content xmlns:xlink="http://www.w3.org/1999/xlink" content-type="dwc:verbatimCoordinates" xlink:type="simple">
                  <named-content content-type="geo-json" specific-use="{&#34;type&#34;:&#34;Point&#34;,&#34;coordinates&#34;:[-7.417000,41.409000]}" id="NCID0EJ6AG" xlink:type="simple">41.409°N, 7.417°W</named-content>
                </named-content>
              </td><td rowspan="1" colspan="1">BGE_00109_D11</td><td rowspan="1" colspan="1">
                <ext-link xmlns:xlink="http://www.w3.org/1999/xlink" xlink:href="http://www.boldsystems.org/index.php/Public_RecordView?processid=BBIOP047-24" ext-link-type="uri" xlink:type="simple">BBIOP047-24</ext-link>
              </td></tr><tr><td rowspan="1" colspan="1">
                <italic>
                  <tp:taxon-name><tp:taxon-name-part taxon-name-part-type="genus" reg="Oxus">Oxus</tp:taxon-name-part><tp:taxon-name-part taxon-name-part-type="species" reg="musculus">musculus</tp:taxon-name-part></tp:taxon-name>
                </italic>
              </td><td rowspan="1" colspan="1">Beja, Moinho de Alferes 1</td><td rowspan="1" colspan="1">
                <named-content xmlns:xlink="http://www.w3.org/1999/xlink" content-type="dwc:verbatimCoordinates" xlink:type="simple">
                  <named-content content-type="geo-json" specific-use="{&#34;type&#34;:&#34;Point&#34;,&#34;coordinates&#34;:[-7.690000,37.502000]}" id="NCID0EUABG" xlink:type="simple">37.502°N, 7.690°W</named-content>
                </named-content>
              </td><td rowspan="1" colspan="1">BGE_00228_C10</td><td rowspan="1" colspan="1">
                <ext-link xmlns:xlink="http://www.w3.org/1999/xlink" xlink:href="http://www.boldsystems.org/index.php/Public_RecordView?processid=BSNTN889-23" ext-link-type="uri" xlink:type="simple">BSNTN889-23</ext-link>
              </td><td rowspan="1" colspan="1">
                <ext-link xmlns:xlink="http://www.w3.org/1999/xlink" xlink:href="http://boldsystems.org/index.php/Public_BarcodeCluster?clusteruri=BOLD:AFC2154" ext-link-type="uri" xlink:type="simple">BOLD:AFC2154</ext-link>
              </td></tr><tr><td rowspan="2" colspan="1">
                <italic>
                  <tp:taxon-name><tp:taxon-name-part taxon-name-part-type="genus" reg="Oxus">Oxus</tp:taxon-name-part><tp:taxon-name-part taxon-name-part-type="species" reg="ovalis">ovalis</tp:taxon-name-part></tp:taxon-name>
                </italic>
              </td><td rowspan="2" colspan="1">Beja, Zambujeira do Mar</td><td rowspan="2" colspan="1">
                <named-content xmlns:xlink="http://www.w3.org/1999/xlink" content-type="dwc:verbatimCoordinates" xlink:type="simple">
                  <named-content content-type="geo-json" specific-use="{&#34;type&#34;:&#34;Point&#34;,&#34;coordinates&#34;:[-8.723000,37.399000]}" id="NCID0EICBG" xlink:type="simple">37.399°N, 8.723°W</named-content>
                </named-content>
              </td><td rowspan="1" colspan="1">BGE_00110_F08</td><td rowspan="1" colspan="1">
                <ext-link xmlns:xlink="http://www.w3.org/1999/xlink" xlink:href="http://www.boldsystems.org/index.php/Public_RecordView?processid=BSNTN543-23" ext-link-type="uri" xlink:type="simple">BSNTN543-23</ext-link>
              </td><td rowspan="2" colspan="1">
                <sup>N</sup>
                <ext-link xmlns:xlink="http://www.w3.org/1999/xlink" xlink:href="http://boldsystems.org/index.php/Public_BarcodeCluster?clusteruri=BOLD:AFP5747" ext-link-type="uri" xlink:type="simple">BOLD:AFP5747</ext-link>
              </td></tr><tr><td rowspan="1" colspan="1">BGE_00228_F02</td><td rowspan="1" colspan="1">
                <ext-link xmlns:xlink="http://www.w3.org/1999/xlink" xlink:href="http://www.boldsystems.org/index.php/Public_RecordView?processid=BSNTN917-23" ext-link-type="uri" xlink:type="simple">BSNTN917-23</ext-link>
              </td></tr><tr><td rowspan="2" colspan="1">
                <italic>
                  <tp:taxon-name><tp:taxon-name-part taxon-name-part-type="genus" reg="Oxus">Oxus</tp:taxon-name-part><tp:taxon-name-part taxon-name-part-type="species" reg="setosus">setosus</tp:taxon-name-part></tp:taxon-name>
                </italic>
              </td><td rowspan="1" colspan="1">Guarda, Casais de Folgosinho</td><td rowspan="1" colspan="1">
                <named-content xmlns:xlink="http://www.w3.org/1999/xlink" content-type="dwc:verbatimCoordinates" xlink:type="simple">
                  <named-content content-type="geo-json" specific-use="{&#34;type&#34;:&#34;Point&#34;,&#34;coordinates&#34;:[-7.493000,40.454000]}" id="NCID0ELEBG" xlink:type="simple">40.454°N, 7.493°W</named-content>
                </named-content>
              </td><td rowspan="1" colspan="1">BGE_00227_E10</td><td rowspan="1" colspan="1">
                <ext-link xmlns:xlink="http://www.w3.org/1999/xlink" xlink:href="http://www.boldsystems.org/index.php/Public_RecordView?processid=BSNTN1008-23" ext-link-type="uri" xlink:type="simple">BSNTN1008-23</ext-link>
              </td><td rowspan="2" colspan="1">
                <ext-link xmlns:xlink="http://www.w3.org/1999/xlink" xlink:href="http://boldsystems.org/index.php/Public_BarcodeCluster?clusteruri=BOLD:ACS0808" ext-link-type="uri" xlink:type="simple">BOLD:ACS0808</ext-link>
              </td></tr><tr><td rowspan="1" colspan="1">Guarda, Covão da ponte</td><td rowspan="1" colspan="1">
                <named-content xmlns:xlink="http://www.w3.org/1999/xlink" content-type="dwc:verbatimCoordinates" xlink:type="simple">
                  <named-content content-type="geo-json" specific-use="{&#34;type&#34;:&#34;Point&#34;,&#34;coordinates&#34;:[-7.514000,40.443000]}" id="NCID0EQFBG" xlink:type="simple">40.443°N, 7.514°W</named-content>
                </named-content>
              </td><td rowspan="1" colspan="1">BGE_00228_C03</td><td rowspan="1" colspan="1">
                <ext-link xmlns:xlink="http://www.w3.org/1999/xlink" xlink:href="http://www.boldsystems.org/index.php/Public_RecordView?processid=BSNTN882-23" ext-link-type="uri" xlink:type="simple">BSNTN882-23</ext-link>
              </td></tr><tr><td rowspan="1" colspan="6">
                <bold>
                  <tp:taxon-name><tp:taxon-name-part taxon-name-part-type="family">Sperchontidae</tp:taxon-name-part></tp:taxon-name>
                </bold>
              </td></tr><tr><td rowspan="1" colspan="1">
                <italic>
                  <tp:taxon-name><tp:taxon-name-part taxon-name-part-type="genus" reg="Sperchon">Sperchon</tp:taxon-name-part><tp:taxon-name-part taxon-name-part-type="species" reg="algeriensis">algeriensis</tp:taxon-name-part></tp:taxon-name>
                </italic>
              </td><td rowspan="1" colspan="1">Faro, Portimão</td><td rowspan="1" colspan="1">
                <named-content xmlns:xlink="http://www.w3.org/1999/xlink" content-type="dwc:verbatimCoordinates" xlink:type="simple">
                  <named-content content-type="geo-json" specific-use="{&#34;type&#34;:&#34;Point&#34;,&#34;coordinates&#34;:[-8.546000,37.237000]}" id="NCID0EGHBG" xlink:type="simple">37.237°N, 8.546°W</named-content>
                </named-content>
              </td><td rowspan="1" colspan="1">BGE_00228_F12</td><td rowspan="1" colspan="1">
                <ext-link xmlns:xlink="http://www.w3.org/1999/xlink" xlink:href="http://www.boldsystems.org/index.php/Public_RecordView?processid=BSNTN927-23" ext-link-type="uri" xlink:type="simple">BSNTN927-23</ext-link>
              </td><td rowspan="1" colspan="1">
                <ext-link xmlns:xlink="http://www.w3.org/1999/xlink" xlink:href="http://boldsystems.org/index.php/Public_BarcodeCluster?clusteruri=BOLD:AES2436" ext-link-type="uri" xlink:type="simple">BOLD:AES2436</ext-link>
              </td></tr><tr><td rowspan="1" colspan="1">
                <italic>
                  <tp:taxon-name><tp:taxon-name-part taxon-name-part-type="genus" reg="Sperchon">Sperchon</tp:taxon-name-part><tp:taxon-name-part taxon-name-part-type="species" reg="clupeifer">clupeifer</tp:taxon-name-part></tp:taxon-name>
                </italic>
              </td><td rowspan="1" colspan="1">Guarda, Casais de Folgosinho</td><td rowspan="1" colspan="1">
                <named-content xmlns:xlink="http://www.w3.org/1999/xlink" content-type="dwc:verbatimCoordinates" xlink:type="simple">
                  <named-content content-type="geo-json" specific-use="{&#34;type&#34;:&#34;Point&#34;,&#34;coordinates&#34;:[-7.493000,40.454000]}" id="NCID0E1IBG" xlink:type="simple">40.454°N, 7.493°W</named-content>
                </named-content>
              </td><td rowspan="1" colspan="1">BGE_00227_F04</td><td rowspan="1" colspan="1">
                <ext-link xmlns:xlink="http://www.w3.org/1999/xlink" xlink:href="http://www.boldsystems.org/index.php/Public_RecordView?processid=BSNTN1014-23" ext-link-type="uri" xlink:type="simple">BSNTN1014-23</ext-link>
              </td><td rowspan="1" colspan="1">
                <sup>N</sup>
                <ext-link xmlns:xlink="http://www.w3.org/1999/xlink" xlink:href="http://boldsystems.org/index.php/Public_BarcodeCluster?clusteruri=BOLD:AFX0389" ext-link-type="uri" xlink:type="simple">BOLD:AFX0389</ext-link>
              </td></tr><tr><td rowspan="2" colspan="1">
                <italic>
                  <tp:taxon-name><tp:taxon-name-part taxon-name-part-type="genus" reg="Sperchon">Sperchon</tp:taxon-name-part><tp:taxon-name-part taxon-name-part-type="species" reg="compactilis">compactilis</tp:taxon-name-part></tp:taxon-name>
                </italic>
              </td><td rowspan="1" colspan="1">Faro, Portimão</td><td rowspan="1" colspan="1">
                <named-content xmlns:xlink="http://www.w3.org/1999/xlink" content-type="dwc:verbatimCoordinates" xlink:type="simple">
                  <named-content content-type="geo-json" specific-use="{&#34;type&#34;:&#34;Point&#34;,&#34;coordinates&#34;:[-8.546000,37.237000]}" id="NCID0EQKBG" xlink:type="simple">37.237°N, 8.546°W</named-content>
                </named-content>
              </td><td rowspan="1" colspan="1">BGE_00110_E03</td><td rowspan="1" colspan="1">
                <ext-link xmlns:xlink="http://www.w3.org/1999/xlink" xlink:href="http://www.boldsystems.org/index.php/Public_RecordView?processid=BSNTN526-23" ext-link-type="uri" xlink:type="simple">BSNTN526-23</ext-link>
              </td><td rowspan="2" colspan="1">
                <ext-link xmlns:xlink="http://www.w3.org/1999/xlink" xlink:href="http://boldsystems.org/index.php/Public_BarcodeCluster?clusteruri=BOLD:AER7687" ext-link-type="uri" xlink:type="simple">BOLD:AER7687</ext-link>
              </td></tr><tr><td rowspan="1" colspan="1">Guarda, Praia fluvial de Vila Cova a Coelheira</td><td rowspan="1" colspan="1">
                <named-content xmlns:xlink="http://www.w3.org/1999/xlink" content-type="dwc:verbatimCoordinates" xlink:type="simple">
                  <named-content content-type="geo-json" specific-use="{&#34;type&#34;:&#34;Point&#34;,&#34;coordinates&#34;:[-7.736000,40.379000]}" id="NCID0EVLBG" xlink:type="simple">40.379°N, 7.736°W</named-content>
                </named-content>
              </td><td rowspan="1" colspan="1">BGE_00228_A07</td><td rowspan="1" colspan="1">
                <ext-link xmlns:xlink="http://www.w3.org/1999/xlink" xlink:href="http://www.boldsystems.org/index.php/Public_RecordView?processid=BSNTN862-23" ext-link-type="uri" xlink:type="simple">BSNTN862-23</ext-link>
              </td></tr><tr><td rowspan="1" colspan="6">
                <bold>
                  <tp:taxon-name><tp:taxon-name-part taxon-name-part-type="family">Torrenticolidae</tp:taxon-name-part></tp:taxon-name>
                </bold>
              </td></tr><tr><td rowspan="5" colspan="1">
                <italic>
                  <tp:taxon-name><tp:taxon-name-part taxon-name-part-type="genus" reg="Monatractides">Monatractides</tp:taxon-name-part><tp:taxon-name-part taxon-name-part-type="species" reg="madritensis">madritensis</tp:taxon-name-part></tp:taxon-name>
                </italic>
              </td><td rowspan="1" colspan="1">Guarda, Praia Fluvial de Sabugueiro</td><td rowspan="1" colspan="1">
                <named-content xmlns:xlink="http://www.w3.org/1999/xlink" content-type="dwc:verbatimCoordinates" xlink:type="simple">
                  <named-content content-type="geo-json" specific-use="{&#34;type&#34;:&#34;Point&#34;,&#34;coordinates&#34;:[-7.640000,40.401000]}" id="NCID0ELNBG" xlink:type="simple">40.401°N, 7.640°W</named-content>
                </named-content>
              </td><td rowspan="1" colspan="1">BGE_00227_A12</td><td rowspan="1" colspan="1">
                <ext-link xmlns:xlink="http://www.w3.org/1999/xlink" xlink:href="http://www.boldsystems.org/index.php/Public_RecordView?processid=BSNTN962-23" ext-link-type="uri" xlink:type="simple">BSNTN962-23</ext-link>
              </td><td rowspan="5" colspan="1">
                <ext-link xmlns:xlink="http://www.w3.org/1999/xlink" xlink:href="http://boldsystems.org/index.php/Public_BarcodeCluster?clusteruri=BOLD:AED3803" ext-link-type="uri" xlink:type="simple">BOLD:AED3803</ext-link>
              </td></tr><tr><td rowspan="1" colspan="1">Guarda, Poço do Inferno</td><td rowspan="1" colspan="1">
                <named-content xmlns:xlink="http://www.w3.org/1999/xlink" content-type="dwc:verbatimCoordinates" xlink:type="simple">
                  <named-content content-type="geo-json" specific-use="{&#34;type&#34;:&#34;Point&#34;,&#34;coordinates&#34;:[-7.516000,40.373000]}" id="NCID0EQOBG" xlink:type="simple">40.373°N, 7.516°W</named-content>
                </named-content>
              </td><td rowspan="1" colspan="1">BGE_00227_C09</td><td rowspan="1" colspan="1">
                <ext-link xmlns:xlink="http://www.w3.org/1999/xlink" xlink:href="http://www.boldsystems.org/index.php/Public_RecordView?processid=BSNTN983-23" ext-link-type="uri" xlink:type="simple">BSNTN983-23</ext-link>
              </td></tr><tr><td rowspan="2" colspan="1">Guarda, Poio do Leão</td><td rowspan="2" colspan="1">
                <named-content xmlns:xlink="http://www.w3.org/1999/xlink" content-type="dwc:verbatimCoordinates" xlink:type="simple">
                  <named-content content-type="geo-json" specific-use="{&#34;type&#34;:&#34;Point&#34;,&#34;coordinates&#34;:[-7.541000,40.399000]}" id="NCID0EMPBG" xlink:type="simple">40.399°N, 7.541°W</named-content>
                </named-content>
              </td><td rowspan="1" colspan="1">BGE_00227_H07</td><td rowspan="1" colspan="1">
                <ext-link xmlns:xlink="http://www.w3.org/1999/xlink" xlink:href="http://www.boldsystems.org/index.php/Public_RecordView?processid=BSNTN1041-23" ext-link-type="uri" xlink:type="simple">BSNTN1041-23</ext-link>
              </td></tr><tr><td rowspan="1" colspan="1">BGE_00108_D02</td><td rowspan="1" colspan="1">
                <ext-link xmlns:xlink="http://www.w3.org/1999/xlink" xlink:href="http://www.boldsystems.org/index.php/Public_RecordView?processid=BBIOP133-24" ext-link-type="uri" xlink:type="simple">BBIOP133-24</ext-link>
              </td></tr><tr><td rowspan="1" colspan="1">Bragança, Gasparona</td><td rowspan="1" colspan="1">
                <named-content xmlns:xlink="http://www.w3.org/1999/xlink" content-type="dwc:verbatimCoordinates" xlink:type="simple">
                  <named-content content-type="geo-json" specific-use="{&#34;type&#34;:&#34;Point&#34;,&#34;coordinates&#34;:[-7.013000,41.850000]}" id="NCID0EVQBG" xlink:type="simple">41.850°N, 7.013°W</named-content>
                </named-content>
              </td><td rowspan="1" colspan="1">BGE_00109_C06</td><td rowspan="1" colspan="1">
                <ext-link xmlns:xlink="http://www.w3.org/1999/xlink" xlink:href="http://www.boldsystems.org/index.php/Public_RecordView?processid=BBIOP030-24" ext-link-type="uri" xlink:type="simple">BBIOP030-24</ext-link>
              </td></tr><tr><td rowspan="7" colspan="1">
                <italic>
                  <tp:taxon-name><tp:taxon-name-part taxon-name-part-type="genus" reg="Monatractides">Monatractides</tp:taxon-name-part><tp:taxon-name-part taxon-name-part-type="species" reg="stadleri">stadleri</tp:taxon-name-part></tp:taxon-name>
                </italic>
              </td><td rowspan="1" colspan="1">Faro, Parque do Barranco dos Pisões</td><td rowspan="1" colspan="1">
                <named-content xmlns:xlink="http://www.w3.org/1999/xlink" content-type="dwc:verbatimCoordinates" xlink:type="simple">
                  <named-content content-type="geo-json" specific-use="{&#34;type&#34;:&#34;Point&#34;,&#34;coordinates&#34;:[-8.567000,37.333000]}" id="NCID0EASBG" xlink:type="simple">37.333°N, 8.567°W</named-content>
                </named-content>
              </td><td rowspan="1" colspan="1">BGE_00110_G03</td><td rowspan="1" colspan="1">
                <ext-link xmlns:xlink="http://www.w3.org/1999/xlink" xlink:href="http://www.boldsystems.org/index.php/Public_RecordView?processid=BSNTN550-23" ext-link-type="uri" xlink:type="simple">BSNTN550-23</ext-link>
              </td><td rowspan="7" colspan="1">
                <ext-link xmlns:xlink="http://www.w3.org/1999/xlink" xlink:href="http://boldsystems.org/index.php/Public_BarcodeCluster?clusteruri=BOLD:AEU1504" ext-link-type="uri" xlink:type="simple">BOLD:AEU1504</ext-link>
              </td></tr><tr><td rowspan="1" colspan="1">Guarda, Casais de Folgosinho</td><td rowspan="1" colspan="1">
                <named-content xmlns:xlink="http://www.w3.org/1999/xlink" content-type="dwc:verbatimCoordinates" xlink:type="simple">
                  <named-content content-type="geo-json" specific-use="{&#34;type&#34;:&#34;Point&#34;,&#34;coordinates&#34;:[-7.493000,40.454000]}" id="NCID0EFTBG" xlink:type="simple">40.454°N, 7.493°W</named-content>
                </named-content>
              </td><td rowspan="1" colspan="1">BGE_00227_F01</td><td rowspan="1" colspan="1">
                <ext-link xmlns:xlink="http://www.w3.org/1999/xlink" xlink:href="http://www.boldsystems.org/index.php/Public_RecordView?processid=BSNTN1011-23" ext-link-type="uri" xlink:type="simple">BSNTN1011-23</ext-link>
              </td></tr><tr><td rowspan="2" colspan="1">Guarda, Praia fluvial de Vila Cova a Coelheira</td><td rowspan="2" colspan="1">
                <named-content xmlns:xlink="http://www.w3.org/1999/xlink" content-type="dwc:verbatimCoordinates" xlink:type="simple">
                  <named-content content-type="geo-json" specific-use="{&#34;type&#34;:&#34;Point&#34;,&#34;coordinates&#34;:[-7.736000,40.379000]}" id="NCID0EBUBG" xlink:type="simple">40.379°N, 7.736°W</named-content>
                </named-content>
              </td><td rowspan="1" colspan="1">BGE_00228_A06</td><td rowspan="1" colspan="1">
                <ext-link xmlns:xlink="http://www.w3.org/1999/xlink" xlink:href="http://www.boldsystems.org/index.php/Public_RecordView?processid=BSNTN861-23" ext-link-type="uri" xlink:type="simple">BSNTN861-23</ext-link>
              </td></tr><tr><td rowspan="1" colspan="1">BGE_00108_E01</td><td rowspan="1" colspan="1">
                <ext-link xmlns:xlink="http://www.w3.org/1999/xlink" xlink:href="http://www.boldsystems.org/index.php/Public_RecordView?processid=BBIOP144-24" ext-link-type="uri" xlink:type="simple">BBIOP144-24</ext-link>
              </td></tr><tr><td rowspan="1" colspan="1">Guarda, Central hidroelétrica de Ponte dos Jugais</td><td rowspan="1" colspan="1">
                <named-content xmlns:xlink="http://www.w3.org/1999/xlink" content-type="dwc:verbatimCoordinates" xlink:type="simple">
                  <named-content content-type="geo-json" specific-use="{&#34;type&#34;:&#34;Point&#34;,&#34;coordinates&#34;:[-7.706000,40.385000]}" id="NCID0EKVBG" xlink:type="simple">40.385°N, 7.706°W</named-content>
                </named-content>
              </td><td rowspan="1" colspan="1">BGE_00228_B01</td><td rowspan="1" colspan="1">
                <ext-link xmlns:xlink="http://www.w3.org/1999/xlink" xlink:href="http://www.boldsystems.org/index.php/Public_RecordView?processid=BSNTN868-23" ext-link-type="uri" xlink:type="simple">BSNTN868-23</ext-link>
              </td></tr><tr><td rowspan="1" colspan="1">Porto, Moinho da Tapada</td><td rowspan="1" colspan="1">
                <named-content xmlns:xlink="http://www.w3.org/1999/xlink" content-type="dwc:verbatimCoordinates" xlink:type="simple">
                  <named-content content-type="geo-json" specific-use="{&#34;type&#34;:&#34;Point&#34;,&#34;coordinates&#34;:[-8.307000,41.263000]}" id="NCID0EGWBG" xlink:type="simple">41.263°N, 8.307°W</named-content>
                </named-content>
              </td><td rowspan="1" colspan="1">BGE_00109_E07</td><td rowspan="1" colspan="1">
                <ext-link xmlns:xlink="http://www.w3.org/1999/xlink" xlink:href="http://www.boldsystems.org/index.php/Public_RecordView?processid=BBIOP055-24" ext-link-type="uri" xlink:type="simple">BBIOP055-24</ext-link>
              </td></tr><tr><td rowspan="1" colspan="1">Guarda, Casa do Loureiro</td><td rowspan="1" colspan="1">
                <named-content xmlns:xlink="http://www.w3.org/1999/xlink" content-type="dwc:verbatimCoordinates" xlink:type="simple">
                  <named-content content-type="geo-json" specific-use="{&#34;type&#34;:&#34;Point&#34;,&#34;coordinates&#34;:[-7.701000,40.433000]}" id="NCID0ECXBG" xlink:type="simple">40.433°N, 7.701°W</named-content>
                </named-content>
              </td><td rowspan="1" colspan="1">BGE_00109_G11</td><td rowspan="1" colspan="1">
                <ext-link xmlns:xlink="http://www.w3.org/1999/xlink" xlink:href="http://www.boldsystems.org/index.php/Public_RecordView?processid=BBIOP083-24" ext-link-type="uri" xlink:type="simple">BBIOP083-24</ext-link>
              </td></tr><tr><td rowspan="1" colspan="1">
                <italic>
                  <tp:taxon-name><tp:taxon-name-part taxon-name-part-type="genus" reg="Monatractides">Monatractides</tp:taxon-name-part><tp:taxon-name-part taxon-name-part-type="species" reg="stenostomus">stenostomus</tp:taxon-name-part></tp:taxon-name>
                </italic>
              </td><td rowspan="1" colspan="1">Beja, Corte do Pinto</td><td rowspan="1" colspan="1">
                <named-content xmlns:xlink="http://www.w3.org/1999/xlink" content-type="dwc:verbatimCoordinates" xlink:type="simple">
                  <named-content content-type="geo-json" specific-use="{&#34;type&#34;:&#34;Point&#34;,&#34;coordinates&#34;:[-7.512000,37.682000]}" id="NCID0ENYBG" xlink:type="simple">37.682°N, 7.512°W</named-content>
                </named-content>
              </td><td rowspan="1" colspan="1">BGE_00228_G08</td><td rowspan="1" colspan="1">
                <ext-link xmlns:xlink="http://www.w3.org/1999/xlink" xlink:href="http://www.boldsystems.org/index.php/Public_RecordView?processid=BSNTN935-23" ext-link-type="uri" xlink:type="simple">BSNTN935-23</ext-link>
              </td><td rowspan="1" colspan="1">
                <sup>N</sup>
                <ext-link xmlns:xlink="http://www.w3.org/1999/xlink" xlink:href="http://boldsystems.org/index.php/Public_BarcodeCluster?clusteruri=BOLD:AFU3082" ext-link-type="uri" xlink:type="simple">BOLD:AFU3082</ext-link>
              </td></tr><tr><td rowspan="1" colspan="1">
                <italic>
                  <tp:taxon-name><tp:taxon-name-part taxon-name-part-type="genus" reg="Torrenticola">Torrenticola</tp:taxon-name-part><tp:taxon-name-part taxon-name-part-type="species" reg="elliptica">elliptica</tp:taxon-name-part></tp:taxon-name>
                </italic>
              </td><td rowspan="1" colspan="1">Bragança, Gasparona</td><td rowspan="1" colspan="1">
                <named-content xmlns:xlink="http://www.w3.org/1999/xlink" content-type="dwc:verbatimCoordinates" xlink:type="simple">
                  <named-content content-type="geo-json" specific-use="{&#34;type&#34;:&#34;Point&#34;,&#34;coordinates&#34;:[-7.013000,41.850000]}" id="NCID0ED1BG" xlink:type="simple">41.850°N, 7.013°W</named-content>
                </named-content>
              </td><td rowspan="1" colspan="1">BGE_00109_C09</td><td rowspan="1" colspan="1">
                <ext-link xmlns:xlink="http://www.w3.org/1999/xlink" xlink:href="http://www.boldsystems.org/index.php/Public_RecordView?processid=BBIOP033-24" ext-link-type="uri" xlink:type="simple">BBIOP033-24</ext-link>
              </td><td rowspan="1" colspan="1">
                <ext-link xmlns:xlink="http://www.w3.org/1999/xlink" xlink:href="http://boldsystems.org/index.php/Public_BarcodeCluster?clusteruri=BOLD:AEI9183" ext-link-type="uri" xlink:type="simple">BOLD:AEI9183</ext-link>
              </td></tr><tr><td rowspan="1" colspan="1">
                <italic>
                  <tp:taxon-name><tp:taxon-name-part taxon-name-part-type="genus" reg="Torrenticola">Torrenticola</tp:taxon-name-part><tp:taxon-name-part taxon-name-part-type="species" reg="tenuipalpis">tenuipalpis</tp:taxon-name-part></tp:taxon-name>
                </italic>
              </td><td rowspan="1" colspan="1">Guarda, Casais de Folgosinho</td><td rowspan="1" colspan="1">
                <named-content xmlns:xlink="http://www.w3.org/1999/xlink" content-type="dwc:verbatimCoordinates" xlink:type="simple">
                  <named-content content-type="geo-json" specific-use="{&#34;type&#34;:&#34;Point&#34;,&#34;coordinates&#34;:[-7.493000,40.454000]}" id="NCID0EX2BG" xlink:type="simple">40.454°N, 7.493°W</named-content>
                </named-content>
              </td><td rowspan="1" colspan="1">BGE_00227_F03</td><td rowspan="1" colspan="1">
                <ext-link xmlns:xlink="http://www.w3.org/1999/xlink" xlink:href="http://www.boldsystems.org/index.php/Public_RecordView?processid=BSNTN1013-23" ext-link-type="uri" xlink:type="simple">BSNTN1013-23</ext-link>
              </td><td rowspan="1" colspan="1">
                <sup>N</sup>
                <ext-link xmlns:xlink="http://www.w3.org/1999/xlink" xlink:href="http://boldsystems.org/index.php/Public_BarcodeCluster?clusteruri=BOLD:AFV2021" ext-link-type="uri" xlink:type="simple">BOLD:AFV2021</ext-link>
              </td></tr><tr><td rowspan="6" colspan="1"><italic><tp:taxon-name><tp:taxon-name-part taxon-name-part-type="genus" reg="Torrenticola">Torrenticola</tp:taxon-name-part><tp:taxon-name-part taxon-name-part-type="species" reg="soniae">soniae</tp:taxon-name-part></tp:taxon-name></italic> sp. nov.</td><td rowspan="1" colspan="1">Guarda, Praia Fluvial de Sabugueiro</td><td rowspan="1" colspan="1">
                <named-content xmlns:xlink="http://www.w3.org/1999/xlink" content-type="dwc:verbatimCoordinates" xlink:type="simple">
                  <named-content content-type="geo-json" specific-use="{&#34;type&#34;:&#34;Point&#34;,&#34;coordinates&#34;:[-7.640000,40.401000]}" id="NCID0EN4BG" xlink:type="simple">40.401°N, 7.640°W</named-content>
                </named-content>
              </td><td rowspan="1" colspan="1">BGE_00227_A11</td><td rowspan="1" colspan="1">
                <ext-link xmlns:xlink="http://www.w3.org/1999/xlink" xlink:href="http://www.boldsystems.org/index.php/Public_RecordView?processid=BSNTN961-23" ext-link-type="uri" xlink:type="simple">BSNTN961-23</ext-link>
              </td><td rowspan="6" colspan="1">
                <sup>N</sup>
                <ext-link xmlns:xlink="http://www.w3.org/1999/xlink" xlink:href="http://boldsystems.org/index.php/Public_BarcodeCluster?clusteruri=BOLD:AFW5337" ext-link-type="uri" xlink:type="simple">BOLD:AFW5337</ext-link>
              </td></tr><tr><td rowspan="1" colspan="1">Guarda, Casais de Folgosinho</td><td rowspan="1" colspan="1">
                <named-content xmlns:xlink="http://www.w3.org/1999/xlink" content-type="dwc:verbatimCoordinates" xlink:type="simple">
                  <named-content content-type="geo-json" specific-use="{&#34;type&#34;:&#34;Point&#34;,&#34;coordinates&#34;:[-7.493000,40.454000]}" id="NCID0EU5BG" xlink:type="simple">40.454°N, 7.493°W</named-content>
                </named-content>
              </td><td rowspan="1" colspan="1">BGE_00227_F02</td><td rowspan="1" colspan="1">
                <ext-link xmlns:xlink="http://www.w3.org/1999/xlink" xlink:href="http://www.boldsystems.org/index.php/Public_RecordView?processid=BSNTN1012-23" ext-link-type="uri" xlink:type="simple">BSNTN1012-23</ext-link>
              </td></tr><tr><td rowspan="1" colspan="1">Guarda, Ponte dos Frades</td><td rowspan="1" colspan="1">
                <named-content xmlns:xlink="http://www.w3.org/1999/xlink" content-type="dwc:verbatimCoordinates" xlink:type="simple">
                  <named-content content-type="geo-json" specific-use="{&#34;type&#34;:&#34;Point&#34;,&#34;coordinates&#34;:[-7.526000,40.403000]}" id="NCID0EQ6BG" xlink:type="simple">40.403°N, 7.526°W</named-content>
                </named-content>
              </td><td rowspan="1" colspan="1">BGE_00108_D09</td><td rowspan="1" colspan="1">
                <ext-link xmlns:xlink="http://www.w3.org/1999/xlink" xlink:href="http://www.boldsystems.org/index.php/Public_RecordView?processid=BBIOP140-24" ext-link-type="uri" xlink:type="simple">BBIOP140-24</ext-link>
              </td></tr><tr><td rowspan="2" colspan="1">Guarda, Praia fluvial de Vila Cova a Coelheira</td><td rowspan="2" colspan="1">
                <named-content xmlns:xlink="http://www.w3.org/1999/xlink" content-type="dwc:verbatimCoordinates" xlink:type="simple">
                  <named-content content-type="geo-json" specific-use="{&#34;type&#34;:&#34;Point&#34;,&#34;coordinates&#34;:[-7.736000,40.379000]}" id="NCID0ENAAI" xlink:type="simple">40.379°N, 7.736°W</named-content>
                </named-content>
              </td><td rowspan="1" colspan="1">BGE_00108_E02</td><td rowspan="1" colspan="1">
                <ext-link xmlns:xlink="http://www.w3.org/1999/xlink" xlink:href="http://www.boldsystems.org/index.php/Public_RecordView?processid=BBIOP145-24" ext-link-type="uri" xlink:type="simple">BBIOP145-24</ext-link>
              </td></tr><tr><td rowspan="1" colspan="1">BGE_00108_E07</td><td rowspan="1" colspan="1">
                <ext-link xmlns:xlink="http://www.w3.org/1999/xlink" xlink:href="http://www.boldsystems.org/index.php/Public_RecordView?processid=BBIOP150-24" ext-link-type="uri" xlink:type="simple">BBIOP150-24</ext-link>
              </td></tr><tr><td rowspan="1" colspan="1">Bragança, Torre de Dona Chama</td><td rowspan="1" colspan="1">
                <named-content xmlns:xlink="http://www.w3.org/1999/xlink" content-type="dwc:verbatimCoordinates" xlink:type="simple">
                  <named-content content-type="geo-json" specific-use="{&#34;type&#34;:&#34;Point&#34;,&#34;coordinates&#34;:[-7.146000,41.665000]}" id="NCID0EWBAI" xlink:type="simple">41.665°N, 7.146°W</named-content>
                </named-content>
              </td><td rowspan="1" colspan="1">BGE_00109_C03</td><td rowspan="1" colspan="1">
                <ext-link xmlns:xlink="http://www.w3.org/1999/xlink" xlink:href="http://www.boldsystems.org/index.php/Public_RecordView?processid=BBIOP027-24" ext-link-type="uri" xlink:type="simple">BBIOP027-24</ext-link>
              </td></tr><tr><td rowspan="3" colspan="1"><italic><tp:taxon-name><tp:taxon-name-part taxon-name-part-type="genus" reg="Torrenticola">Torrenticola</tp:taxon-name-part><tp:taxon-name-part taxon-name-part-type="species" reg="elisabethae">elisabethae</tp:taxon-name-part></tp:taxon-name></italic> sp. nov.</td><td rowspan="1" colspan="1">Guarda, Poço do Inferno</td><td rowspan="1" colspan="1">
                <named-content xmlns:xlink="http://www.w3.org/1999/xlink" content-type="dwc:verbatimCoordinates" xlink:type="simple">
                  <named-content content-type="geo-json" specific-use="{&#34;type&#34;:&#34;Point&#34;,&#34;coordinates&#34;:[-7.516000,40.373000]}" id="NCID0EBDAI" xlink:type="simple">40.373°N, 7.516°W</named-content>
                </named-content>
              </td><td rowspan="1" colspan="1">BGE_00227_C10</td><td rowspan="1" colspan="1">
                <ext-link xmlns:xlink="http://www.w3.org/1999/xlink" xlink:href="http://www.boldsystems.org/index.php/Public_RecordView?processid=BSNTN984-23" ext-link-type="uri" xlink:type="simple">BSNTN984-23</ext-link>
              </td><td rowspan="3" colspan="1">
                <sup>N</sup>
                <ext-link xmlns:xlink="http://www.w3.org/1999/xlink" xlink:href="http://boldsystems.org/index.php/Public_BarcodeCluster?clusteruri=BOLD:AFW5336" ext-link-type="uri" xlink:type="simple">BOLD:AFW5336</ext-link>
              </td></tr><tr><td rowspan="2" colspan="1">Guarda, Poio do Leão</td><td rowspan="2" colspan="1">
                <named-content xmlns:xlink="http://www.w3.org/1999/xlink" content-type="dwc:verbatimCoordinates" xlink:type="simple">
                  <named-content content-type="geo-json" specific-use="{&#34;type&#34;:&#34;Point&#34;,&#34;coordinates&#34;:[-7.541000,40.399000]}" id="NCID0EIEAI" xlink:type="simple">40.399°N, 7.541°W</named-content>
                </named-content>
              </td><td rowspan="1" colspan="1">BGE_00227_H06</td><td rowspan="1" colspan="1">
                <ext-link xmlns:xlink="http://www.w3.org/1999/xlink" xlink:href="http://www.boldsystems.org/index.php/Public_RecordView?processid=BSNTN1040-23" ext-link-type="uri" xlink:type="simple">BSNTN1040-23</ext-link>
              </td></tr><tr><td rowspan="1" colspan="1">BGE_00108_D04</td><td rowspan="1" colspan="1">
                <ext-link xmlns:xlink="http://www.w3.org/1999/xlink" xlink:href="http://www.boldsystems.org/index.php/Public_RecordView?processid=BBIOP135-24" ext-link-type="uri" xlink:type="simple">BBIOP135-24</ext-link>
              </td></tr><tr><td rowspan="1" colspan="6">
                <bold>
                  <tp:taxon-name><tp:taxon-name-part taxon-name-part-type="family">Limnesiidae</tp:taxon-name-part></tp:taxon-name>
                </bold>
              </td></tr><tr><td rowspan="4" colspan="1">
                <italic>
                  <tp:taxon-name><tp:taxon-name-part taxon-name-part-type="genus" reg="Limnesia">Limnesia</tp:taxon-name-part><tp:taxon-name-part taxon-name-part-type="species" reg="acuminata">acuminata</tp:taxon-name-part></tp:taxon-name>
                </italic>
              </td><td rowspan="1" colspan="1">Beja, Moinho de Alferes 1</td><td rowspan="1" colspan="1">
                <named-content xmlns:xlink="http://www.w3.org/1999/xlink" content-type="dwc:verbatimCoordinates" xlink:type="simple">
                  <named-content content-type="geo-json" specific-use="{&#34;type&#34;:&#34;Point&#34;,&#34;coordinates&#34;:[-7.690000,37.502000]}" id="NCID0ELGAI" xlink:type="simple">37.502°N, 7.690°W</named-content>
                </named-content>
              </td><td rowspan="1" colspan="1">BGE_00228_C12</td><td rowspan="1" colspan="1">
                <ext-link xmlns:xlink="http://www.w3.org/1999/xlink" xlink:href="http://www.boldsystems.org/index.php/Public_RecordView?processid=BSNTN891-23" ext-link-type="uri" xlink:type="simple">BSNTN891-23</ext-link>
              </td><td rowspan="4" colspan="1">
                <sup>N</sup>
                <ext-link xmlns:xlink="http://www.w3.org/1999/xlink" xlink:href="http://boldsystems.org/index.php/Public_BarcodeCluster?clusteruri=BOLD:AFU7587" ext-link-type="uri" xlink:type="simple">BOLD:AFU7587</ext-link>
              </td></tr><tr><td rowspan="3" colspan="1">Bragança, Torre de Dona Chama</td><td rowspan="3" colspan="1">
                <named-content xmlns:xlink="http://www.w3.org/1999/xlink" content-type="dwc:verbatimCoordinates" xlink:type="simple">
                  <named-content content-type="geo-json" specific-use="{&#34;type&#34;:&#34;Point&#34;,&#34;coordinates&#34;:[-7.146000,41.665000]}" id="NCID0ESHAI" xlink:type="simple">41.665°N, 7.146°W</named-content>
                </named-content>
              </td><td rowspan="1" colspan="1">BGE_00109_B01</td><td rowspan="1" colspan="1">
                <ext-link xmlns:xlink="http://www.w3.org/1999/xlink" xlink:href="http://www.boldsystems.org/index.php/Public_RecordView?processid=BBIOP013-24" ext-link-type="uri" xlink:type="simple">BBIOP013-24</ext-link>
              </td></tr><tr><td rowspan="1" colspan="1">BGE_00109_B03</td><td rowspan="1" colspan="1">
                <ext-link xmlns:xlink="http://www.w3.org/1999/xlink" xlink:href="http://www.boldsystems.org/index.php/Public_RecordView?processid=BBIOP015-24" ext-link-type="uri" xlink:type="simple">BBIOP015-24</ext-link>
              </td></tr><tr><td rowspan="1" colspan="1">BGE_00109_B04</td><td rowspan="1" colspan="1">
                <ext-link xmlns:xlink="http://www.w3.org/1999/xlink" xlink:href="http://www.boldsystems.org/index.php/Public_RecordView?processid=BBIOP016-24" ext-link-type="uri" xlink:type="simple">BBIOP016-24</ext-link>
              </td></tr><tr><td rowspan="9" colspan="1">
                <italic>
                  <tp:taxon-name><tp:taxon-name-part taxon-name-part-type="genus" reg="Limnesia">Limnesia</tp:taxon-name-part><tp:taxon-name-part taxon-name-part-type="species" reg="iberica">iberica</tp:taxon-name-part></tp:taxon-name>
                </italic>
              </td><td rowspan="9" colspan="1">Beja, São João dos Caldeireiros</td><td rowspan="9" colspan="1">
                <named-content xmlns:xlink="http://www.w3.org/1999/xlink" content-type="dwc:verbatimCoordinates" xlink:type="simple">
                  <named-content content-type="geo-json" specific-use="{&#34;type&#34;:&#34;Point&#34;,&#34;coordinates&#34;:[-7.810000,37.626000]}" id="NCID0EXJAI" xlink:type="simple">37.626°N, 7.810°W</named-content>
                </named-content>
              </td><td rowspan="1" colspan="1">BGE_00110_A03</td><td rowspan="1" colspan="1">
                <ext-link xmlns:xlink="http://www.w3.org/1999/xlink" xlink:href="http://www.boldsystems.org/index.php/Public_RecordView?processid=BSNTN478-23" ext-link-type="uri" xlink:type="simple">BSNTN478-23</ext-link>
              </td><td rowspan="9" colspan="1">
                <sup>N</sup>
                <ext-link xmlns:xlink="http://www.w3.org/1999/xlink" xlink:href="http://boldsystems.org/index.php/Public_BarcodeCluster?clusteruri=BOLD:AFN8367" ext-link-type="uri" xlink:type="simple">BOLD:AFN8367</ext-link>
              </td></tr><tr><td rowspan="1" colspan="1">BGE_00110_A04</td><td rowspan="1" colspan="1">
                <ext-link xmlns:xlink="http://www.w3.org/1999/xlink" xlink:href="http://www.boldsystems.org/index.php/Public_RecordView?processid=BSNTN479-23" ext-link-type="uri" xlink:type="simple">BSNTN479-23</ext-link>
              </td></tr><tr><td rowspan="1" colspan="1">BGE_00110_A05</td><td rowspan="1" colspan="1">
                <ext-link xmlns:xlink="http://www.w3.org/1999/xlink" xlink:href="http://www.boldsystems.org/index.php/Public_RecordView?processid=BSNTN480-23" ext-link-type="uri" xlink:type="simple">BSNTN480-23</ext-link>
              </td></tr><tr><td rowspan="1" colspan="1">BGE_00110_A06</td><td rowspan="1" colspan="1">
                <ext-link xmlns:xlink="http://www.w3.org/1999/xlink" xlink:href="http://www.boldsystems.org/index.php/Public_RecordView?processid=BSNTN481-23" ext-link-type="uri" xlink:type="simple">BSNTN481-23</ext-link>
              </td></tr><tr><td rowspan="1" colspan="1">BGE_00110_A11</td><td rowspan="1" colspan="1">
                <ext-link xmlns:xlink="http://www.w3.org/1999/xlink" xlink:href="http://www.boldsystems.org/index.php/Public_RecordView?processid=BSNTN486-23" ext-link-type="uri" xlink:type="simple">BSNTN486-23</ext-link>
              </td></tr><tr><td rowspan="1" colspan="1">BGE_00110_A12</td><td rowspan="1" colspan="1">
                <ext-link xmlns:xlink="http://www.w3.org/1999/xlink" xlink:href="http://www.boldsystems.org/index.php/Public_RecordView?processid=BSNTN487-23" ext-link-type="uri" xlink:type="simple">BSNTN487-23</ext-link>
              </td></tr><tr><td rowspan="1" colspan="1">BGE_00110_H08</td><td rowspan="1" colspan="1">
                <ext-link xmlns:xlink="http://www.w3.org/1999/xlink" xlink:href="http://www.boldsystems.org/index.php/Public_RecordView?processid=BSNTN567-23" ext-link-type="uri" xlink:type="simple">BSNTN567-23</ext-link>
              </td></tr><tr><td rowspan="1" colspan="1">BGE_00110_H09</td><td rowspan="1" colspan="1">
                <ext-link xmlns:xlink="http://www.w3.org/1999/xlink" xlink:href="http://www.boldsystems.org/index.php/Public_RecordView?processid=BSNTN568-23" ext-link-type="uri" xlink:type="simple">BSNTN568-23</ext-link>
              </td></tr><tr><td rowspan="1" colspan="1">BGE_00110_H11</td><td rowspan="1" colspan="1">
                <ext-link xmlns:xlink="http://www.w3.org/1999/xlink" xlink:href="http://www.boldsystems.org/index.php/Public_RecordView?processid=BSNTN570-23" ext-link-type="uri" xlink:type="simple">BSNTN570-23</ext-link>
              </td></tr><tr><td rowspan="4" colspan="1">
                <italic>
                  <tp:taxon-name><tp:taxon-name-part taxon-name-part-type="genus" reg="Limnesia">Limnesia</tp:taxon-name-part><tp:taxon-name-part taxon-name-part-type="species" reg="koenikei">koenikei</tp:taxon-name-part></tp:taxon-name>
                </italic>
              </td><td rowspan="3" colspan="1">Guarda, Covão do Forno</td><td rowspan="3" colspan="1">
                <named-content xmlns:xlink="http://www.w3.org/1999/xlink" content-type="dwc:verbatimCoordinates" xlink:type="simple">
                  <named-content content-type="geo-json" specific-use="{&#34;type&#34;:&#34;Point&#34;,&#34;coordinates&#34;:[-7.638000,40.369000]}" id="NCID0EVOAI" xlink:type="simple">40.369°N, 7.638°W</named-content>
                </named-content>
              </td><td rowspan="1" colspan="1">BGE_00227_D09</td><td rowspan="1" colspan="1">
                <ext-link xmlns:xlink="http://www.w3.org/1999/xlink" xlink:href="http://www.boldsystems.org/index.php/Public_RecordView?processid=BSNTN995-23" ext-link-type="uri" xlink:type="simple">BSNTN995-23</ext-link>
              </td><td rowspan="4" colspan="1">
                <ext-link xmlns:xlink="http://www.w3.org/1999/xlink" xlink:href="http://boldsystems.org/index.php/Public_BarcodeCluster?clusteruri=BOLD:ADF6559" ext-link-type="uri" xlink:type="simple">BOLD:ADF6559</ext-link>
              </td></tr><tr><td rowspan="1" colspan="1">BGE_00108_A01</td><td rowspan="1" colspan="1">
                <ext-link xmlns:xlink="http://www.w3.org/1999/xlink" xlink:href="http://www.boldsystems.org/index.php/Public_RecordView?processid=BBIOP096-24" ext-link-type="uri" xlink:type="simple">BBIOP096-24</ext-link>
              </td></tr><tr><td rowspan="1" colspan="1">BGE_00108_A03</td><td rowspan="1" colspan="1">
                <ext-link xmlns:xlink="http://www.w3.org/1999/xlink" xlink:href="http://www.boldsystems.org/index.php/Public_RecordView?processid=BBIOP098-24" ext-link-type="uri" xlink:type="simple">BBIOP098-24</ext-link>
              </td></tr><tr><td rowspan="1" colspan="1">Guarda, Central hidroelétrica de Ponte dos Jugais</td><td rowspan="1" colspan="1">
                <named-content xmlns:xlink="http://www.w3.org/1999/xlink" content-type="dwc:verbatimCoordinates" xlink:type="simple">
                  <named-content content-type="geo-json" specific-use="{&#34;type&#34;:&#34;Point&#34;,&#34;coordinates&#34;:[-7.706000,40.385000]}" id="NCID0EUQAI" xlink:type="simple">40.385°N, 7.706°W</named-content>
                </named-content>
              </td><td rowspan="1" colspan="1">BGE_00228_B02</td><td rowspan="1" colspan="1">
                <ext-link xmlns:xlink="http://www.w3.org/1999/xlink" xlink:href="http://www.boldsystems.org/index.php/Public_RecordView?processid=BSNTN869-23" ext-link-type="uri" xlink:type="simple">BSNTN869-23</ext-link>
              </td></tr><tr><td rowspan="5" colspan="1">
                <italic>
                  <tp:taxon-name><tp:taxon-name-part taxon-name-part-type="genus" reg="Limnesia">Limnesia</tp:taxon-name-part><tp:taxon-name-part taxon-name-part-type="species" reg="maculata">maculata</tp:taxon-name-part></tp:taxon-name>
                </italic>
              </td><td rowspan="1" colspan="1">Guarda, Praia Fluvial de Sabugueiro</td><td rowspan="1" colspan="1">
                <named-content xmlns:xlink="http://www.w3.org/1999/xlink" content-type="dwc:verbatimCoordinates" xlink:type="simple">
                  <named-content content-type="geo-json" specific-use="{&#34;type&#34;:&#34;Point&#34;,&#34;coordinates&#34;:[-7.640000,40.401000]}" id="NCID0E6RAI" xlink:type="simple">40.401°N, 7.640°W</named-content>
                </named-content>
              </td><td rowspan="1" colspan="1">BGE_00227_B05</td><td rowspan="1" colspan="1">
                <ext-link xmlns:xlink="http://www.w3.org/1999/xlink" xlink:href="http://www.boldsystems.org/index.php/Public_RecordView?processid=BSNTN967-23" ext-link-type="uri" xlink:type="simple">BSNTN967-23</ext-link>
              </td><td rowspan="5" colspan="1">
                <sup>N</sup>
                <ext-link xmlns:xlink="http://www.w3.org/1999/xlink" xlink:href="http://boldsystems.org/index.php/Public_BarcodeCluster?clusteruri=BOLD:AFW6935" ext-link-type="uri" xlink:type="simple">BOLD:AFW6935</ext-link>
              </td></tr><tr><td rowspan="1" colspan="1">Guarda, Barragem do Lagoacho</td><td rowspan="1" colspan="1">
                <named-content xmlns:xlink="http://www.w3.org/1999/xlink" content-type="dwc:verbatimCoordinates" xlink:type="simple">
                  <named-content content-type="geo-json" specific-use="{&#34;type&#34;:&#34;Point&#34;,&#34;coordinates&#34;:[-7.618000,40.385000]}" id="NCID0EGTAI" xlink:type="simple">40.385°N, 7.618°W</named-content>
                </named-content>
              </td><td rowspan="1" colspan="1">BGE_00108_C07</td><td rowspan="1" colspan="1">
                <ext-link xmlns:xlink="http://www.w3.org/1999/xlink" xlink:href="http://www.boldsystems.org/index.php/Public_RecordView?processid=BBIOP126-24" ext-link-type="uri" xlink:type="simple">BBIOP126-24</ext-link>
              </td></tr><tr><td rowspan="1" colspan="1">Beja, Moinho de Alferes 2</td><td rowspan="1" colspan="1">
                <named-content xmlns:xlink="http://www.w3.org/1999/xlink" content-type="dwc:verbatimCoordinates" xlink:type="simple">
                  <named-content content-type="geo-json" specific-use="{&#34;type&#34;:&#34;Point&#34;,&#34;coordinates&#34;:[-7.687000,37.503000]}" id="NCID0ECUAI" xlink:type="simple">37.503°N, 7.687°W</named-content>
                </named-content>
              </td><td rowspan="1" colspan="1">BGE_00228_E03</td><td rowspan="1" colspan="1">
                <ext-link xmlns:xlink="http://www.w3.org/1999/xlink" xlink:href="http://www.boldsystems.org/index.php/Public_RecordView?processid=BSNTN906-23" ext-link-type="uri" xlink:type="simple">BSNTN906-23</ext-link>
              </td></tr><tr><td rowspan="2" colspan="1">Beja, Herdade de Alagães</td><td rowspan="2" colspan="1">
                <named-content xmlns:xlink="http://www.w3.org/1999/xlink" content-type="dwc:verbatimCoordinates" xlink:type="simple">
                  <named-content content-type="geo-json" specific-use="{&#34;type&#34;:&#34;Point&#34;,&#34;coordinates&#34;:[-7.848000,37.673000]}" id="NCID0E5UAI" xlink:type="simple">37.673°N, 7.848°W</named-content>
                </named-content>
              </td><td rowspan="1" colspan="1">BGE_00228_H04</td><td rowspan="1" colspan="1">
                <ext-link xmlns:xlink="http://www.w3.org/1999/xlink" xlink:href="http://www.boldsystems.org/index.php/Public_RecordView?processid=BSNTN943-23" ext-link-type="uri" xlink:type="simple">BSNTN943-23</ext-link>
              </td></tr><tr><td rowspan="1" colspan="1">BGE_00228_H06</td><td rowspan="1" colspan="1">
                <ext-link xmlns:xlink="http://www.w3.org/1999/xlink" xlink:href="http://www.boldsystems.org/index.php/Public_RecordView?processid=BSNTN945-23" ext-link-type="uri" xlink:type="simple">BSNTN945-23</ext-link>
              </td></tr><tr><td rowspan="4" colspan="1">
                <italic>
                  <tp:taxon-name><tp:taxon-name-part taxon-name-part-type="genus" reg="Limnesia">Limnesia</tp:taxon-name-part><tp:taxon-name-part taxon-name-part-type="species" reg="walteri">walteri</tp:taxon-name-part></tp:taxon-name>
                </italic>
              </td><td rowspan="3" colspan="1">Beja, Corte do Pinto</td><td rowspan="3" colspan="1">
                <named-content xmlns:xlink="http://www.w3.org/1999/xlink" content-type="dwc:verbatimCoordinates" xlink:type="simple">
                  <named-content content-type="geo-json" specific-use="{&#34;type&#34;:&#34;Point&#34;,&#34;coordinates&#34;:[-7.512000,37.682000]}" id="NCID0EWWAI" xlink:type="simple">37.682°N, 7.512°W</named-content>
                </named-content>
              </td><td rowspan="1" colspan="1">BGE_00110_B11</td><td rowspan="1" colspan="1">
                <ext-link xmlns:xlink="http://www.w3.org/1999/xlink" xlink:href="http://www.boldsystems.org/index.php/Public_RecordView?processid=BSNTN498-23" ext-link-type="uri" xlink:type="simple">BSNTN498-23</ext-link>
              </td><td rowspan="4" colspan="1">
                <sup>N</sup>
                <ext-link xmlns:xlink="http://www.w3.org/1999/xlink" xlink:href="http://boldsystems.org/index.php/Public_BarcodeCluster?clusteruri=BOLD:AFO9873" ext-link-type="uri" xlink:type="simple">BOLD:AFO9873</ext-link>
              </td></tr><tr><td rowspan="1" colspan="1">BGE_00110_C02</td><td rowspan="1" colspan="1">
                <ext-link xmlns:xlink="http://www.w3.org/1999/xlink" xlink:href="http://www.boldsystems.org/index.php/Public_RecordView?processid=BSNTN501-23" ext-link-type="uri" xlink:type="simple">BSNTN501-23</ext-link>
              </td></tr><tr><td rowspan="1" colspan="1">BGE_00228_G09</td><td rowspan="1" colspan="1">
                <ext-link xmlns:xlink="http://www.w3.org/1999/xlink" xlink:href="http://www.boldsystems.org/index.php/Public_RecordView?processid=BSNTN936-23" ext-link-type="uri" xlink:type="simple">BSNTN936-23</ext-link>
              </td></tr><tr><td rowspan="1" colspan="1">Bragança, Torre de Dona Chama</td><td rowspan="1" colspan="1">
                <named-content xmlns:xlink="http://www.w3.org/1999/xlink" content-type="dwc:verbatimCoordinates" xlink:type="simple">
                  <named-content content-type="geo-json" specific-use="{&#34;type&#34;:&#34;Point&#34;,&#34;coordinates&#34;:[-7.146000,41.665000]}" id="NCID0EXYAI" xlink:type="simple">41.665°N, 7.146°W</named-content>
                </named-content>
              </td><td rowspan="1" colspan="1">BGE_00109_B09</td><td rowspan="1" colspan="1">
                <ext-link xmlns:xlink="http://www.w3.org/1999/xlink" xlink:href="http://www.boldsystems.org/index.php/Public_RecordView?processid=BBIOP021-24" ext-link-type="uri" xlink:type="simple">BBIOP021-24</ext-link>
              </td></tr><tr><td rowspan="1" colspan="6">
                <bold>
                  <tp:taxon-name><tp:taxon-name-part taxon-name-part-type="family">Hygrobatidae</tp:taxon-name-part></tp:taxon-name>
                </bold>
              </td></tr><tr><td rowspan="3" colspan="1">
                <italic>
                  <tp:taxon-name><tp:taxon-name-part taxon-name-part-type="genus" reg="Atractides">Atractides</tp:taxon-name-part><tp:taxon-name-part taxon-name-part-type="species" reg="inflatus">inflatus</tp:taxon-name-part></tp:taxon-name>
                </italic>
              </td><td rowspan="2" colspan="1">Beja, Zambujeira do Mar</td><td rowspan="2" colspan="1">
                <named-content xmlns:xlink="http://www.w3.org/1999/xlink" content-type="dwc:verbatimCoordinates" xlink:type="simple">
                  <named-content content-type="geo-json" specific-use="{&#34;type&#34;:&#34;Point&#34;,&#34;coordinates&#34;:[-8.680000,37.398000]}" id="NCID0EN1AI" xlink:type="simple">37.398°N, 8.680°W</named-content>
                </named-content>
              </td><td rowspan="1" colspan="1">BGE_00110_E05</td><td rowspan="1" colspan="1">
                <ext-link xmlns:xlink="http://www.w3.org/1999/xlink" xlink:href="http://www.boldsystems.org/index.php/Public_RecordView?processid=BSNTN528-23" ext-link-type="uri" xlink:type="simple">BSNTN528-23</ext-link>
              </td><td rowspan="1" colspan="1">
                <ext-link xmlns:xlink="http://www.w3.org/1999/xlink" xlink:href="http://boldsystems.org/index.php/Public_BarcodeCluster?clusteruri=BOLD:AFI9009" ext-link-type="uri" xlink:type="simple">BOLD:AFI9009</ext-link>
              </td></tr><tr><td rowspan="1" colspan="1">BGE_00228_D07</td><td rowspan="1" colspan="1">
                <ext-link xmlns:xlink="http://www.w3.org/1999/xlink" xlink:href="http://www.boldsystems.org/index.php/Public_RecordView?processid=BSNTN898-23" ext-link-type="uri" xlink:type="simple">BSNTN898-23</ext-link>
              </td><td rowspan="2" colspan="1">
                <ext-link xmlns:xlink="http://www.w3.org/1999/xlink" xlink:href="http://boldsystems.org/index.php/Public_BarcodeCluster?clusteruri=BOLD:ACB4677" ext-link-type="uri" xlink:type="simple">BOLD:ACB4677</ext-link>
              </td></tr><tr><td rowspan="1" colspan="1">Vila Real, Noura stream</td><td rowspan="1" colspan="1">
                <named-content xmlns:xlink="http://www.w3.org/1999/xlink" content-type="dwc:verbatimCoordinates" xlink:type="simple">
                  <named-content content-type="geo-json" specific-use="{&#34;type&#34;:&#34;Point&#34;,&#34;coordinates&#34;:[-7.417000,41.409000]}" id="NCID0EI3AI" xlink:type="simple">41.409°N, 7.417°W</named-content>
                </named-content>
              </td><td rowspan="1" colspan="1">BGE_00109_D07</td><td rowspan="1" colspan="1">
                <ext-link xmlns:xlink="http://www.w3.org/1999/xlink" xlink:href="http://www.boldsystems.org/index.php/Public_RecordView?processid=BBIOP043-24" ext-link-type="uri" xlink:type="simple">BBIOP043-24</ext-link>
              </td></tr><tr><td rowspan="5" colspan="1">
                <italic>
                  <tp:taxon-name><tp:taxon-name-part taxon-name-part-type="genus" reg="Atractides">Atractides</tp:taxon-name-part><tp:taxon-name-part taxon-name-part-type="species" reg="marizae">marizae</tp:taxon-name-part></tp:taxon-name>
                </italic>
              </td><td rowspan="1" colspan="1">Guarda, Casais de Folgosinho</td><td rowspan="1" colspan="1">
                <named-content xmlns:xlink="http://www.w3.org/1999/xlink" content-type="dwc:verbatimCoordinates" xlink:type="simple">
                  <named-content content-type="geo-json" specific-use="{&#34;type&#34;:&#34;Point&#34;,&#34;coordinates&#34;:[-7.493000,40.454000]}" id="NCID0ET4AI" xlink:type="simple">40.454°N, 7.493°W</named-content>
                </named-content>
              </td><td rowspan="1" colspan="1">BGE_00227_F11</td><td rowspan="1" colspan="1">
                <ext-link xmlns:xlink="http://www.w3.org/1999/xlink" xlink:href="http://www.boldsystems.org/index.php/Public_RecordView?processid=BSNTN1021-23" ext-link-type="uri" xlink:type="simple">BSNTN1021-23</ext-link>
              </td><td rowspan="5" colspan="1">
                <ext-link xmlns:xlink="http://www.w3.org/1999/xlink" xlink:href="http://boldsystems.org/index.php/Public_BarcodeCluster?clusteruri=BOLD:AER7878" ext-link-type="uri" xlink:type="simple">BOLD:AER7878</ext-link>
              </td></tr><tr><td rowspan="1" colspan="1">Guarda, Praia fluvial de Vila Cova a Coelheira</td><td rowspan="1" colspan="1">
                <named-content xmlns:xlink="http://www.w3.org/1999/xlink" content-type="dwc:verbatimCoordinates" xlink:type="simple">
                  <named-content content-type="geo-json" specific-use="{&#34;type&#34;:&#34;Point&#34;,&#34;coordinates&#34;:[-7.736000,40.379000]}" id="NCID0EY5AI" xlink:type="simple">40.379°N, 7.736°W</named-content>
                </named-content>
              </td><td rowspan="1" colspan="1">BGE_00228_A08</td><td rowspan="1" colspan="1">
                <ext-link xmlns:xlink="http://www.w3.org/1999/xlink" xlink:href="http://www.boldsystems.org/index.php/Public_RecordView?processid=BSNTN863-23" ext-link-type="uri" xlink:type="simple">BSNTN863-23</ext-link>
              </td></tr><tr><td rowspan="1" colspan="1">Faro, Caldas de Monchique</td><td rowspan="1" colspan="1">
                <named-content xmlns:xlink="http://www.w3.org/1999/xlink" content-type="dwc:verbatimCoordinates" xlink:type="simple">
                  <named-content content-type="geo-json" specific-use="{&#34;type&#34;:&#34;Point&#34;,&#34;coordinates&#34;:[-8.554000,37.287000]}" id="NCID0EU6AI" xlink:type="simple">37.287°N, 8.554°W</named-content>
                </named-content>
              </td><td rowspan="1" colspan="1">BGE_00228_D12</td><td rowspan="1" colspan="1">
                <ext-link xmlns:xlink="http://www.w3.org/1999/xlink" xlink:href="http://www.boldsystems.org/index.php/Public_RecordView?processid=BSNTN903-23" ext-link-type="uri" xlink:type="simple">BSNTN903-23</ext-link>
              </td></tr><tr><td rowspan="1" colspan="1">Odeceixe, Covão da Serva</td><td rowspan="1" colspan="1">
                <named-content xmlns:xlink="http://www.w3.org/1999/xlink" content-type="dwc:verbatimCoordinates" xlink:type="simple">
                  <named-content content-type="geo-json" specific-use="{&#34;type&#34;:&#34;Point&#34;,&#34;coordinates&#34;:[-8.642000,37.374000]}" id="NCID0EQABI" xlink:type="simple">37.374°N, 8.642°W</named-content>
                </named-content>
              </td><td rowspan="1" colspan="1">BGE_00228_E11</td><td rowspan="1" colspan="1">
                <ext-link xmlns:xlink="http://www.w3.org/1999/xlink" xlink:href="http://www.boldsystems.org/index.php/Public_RecordView?processid=BSNTN914-23" ext-link-type="uri" xlink:type="simple">BSNTN914-23</ext-link>
              </td></tr><tr><td rowspan="1" colspan="1">Faro, Portimão</td><td rowspan="1" colspan="1">
                <named-content xmlns:xlink="http://www.w3.org/1999/xlink" content-type="dwc:verbatimCoordinates" xlink:type="simple">
                  <named-content content-type="geo-json" specific-use="{&#34;type&#34;:&#34;Point&#34;,&#34;coordinates&#34;:[-8.546000,37.237000]}" id="NCID0EMBBI" xlink:type="simple">37.237°N, 8.546°W</named-content>
                </named-content>
              </td><td rowspan="1" colspan="1">BGE_00228_F07</td><td rowspan="1" colspan="1">
                <ext-link xmlns:xlink="http://www.w3.org/1999/xlink" xlink:href="http://www.boldsystems.org/index.php/Public_RecordView?processid=BSNTN922-23" ext-link-type="uri" xlink:type="simple">BSNTN922-23</ext-link>
              </td></tr><tr><td rowspan="1" colspan="1">
                <italic>
                  <tp:taxon-name><tp:taxon-name-part taxon-name-part-type="genus" reg="Atractides">Atractides</tp:taxon-name-part><tp:taxon-name-part taxon-name-part-type="species" reg="nodipalpis">nodipalpis</tp:taxon-name-part></tp:taxon-name>
                </italic>
              </td><td rowspan="1" colspan="1">Guarda, Praia fluvial de Vila Cova a Coelheira</td><td rowspan="1" colspan="1">
                <named-content xmlns:xlink="http://www.w3.org/1999/xlink" content-type="dwc:verbatimCoordinates" xlink:type="simple">
                  <named-content content-type="geo-json" specific-use="{&#34;type&#34;:&#34;Point&#34;,&#34;coordinates&#34;:[-7.736000,40.379000]}" id="NCID0EXCBI" xlink:type="simple">40.379°N, 7.736°W</named-content>
                </named-content>
              </td><td rowspan="1" colspan="1">BGE_00228_A01</td><td rowspan="1" colspan="1">
                <ext-link xmlns:xlink="http://www.w3.org/1999/xlink" xlink:href="http://www.boldsystems.org/index.php/Public_RecordView?processid=BSNTN856-23" ext-link-type="uri" xlink:type="simple">BSNTN856-23</ext-link>
              </td><td rowspan="1" colspan="1">
                <sup>N</sup>
                <ext-link xmlns:xlink="http://www.w3.org/1999/xlink" xlink:href="http://boldsystems.org/index.php/Public_BarcodeCluster?clusteruri=BOLD:AFV2009" ext-link-type="uri" xlink:type="simple">BOLD:AFV2009</ext-link>
              </td></tr><tr><td rowspan="1" colspan="1">
                <italic>
                  <tp:taxon-name><tp:taxon-name-part taxon-name-part-type="genus" reg="Atractides">Atractides</tp:taxon-name-part><tp:taxon-name-part taxon-name-part-type="species" reg="robustus">robustus</tp:taxon-name-part></tp:taxon-name>
                </italic>
              </td><td rowspan="1" colspan="1">Guarda, Covão da Ametade</td><td rowspan="1" colspan="1">
                <named-content xmlns:xlink="http://www.w3.org/1999/xlink" content-type="dwc:verbatimCoordinates" xlink:type="simple">
                  <named-content content-type="geo-json" specific-use="{&#34;type&#34;:&#34;Point&#34;,&#34;coordinates&#34;:[-7.587000,40.328000]}" id="NCID0ENEBI" xlink:type="simple">40.328°N, 7.587°W</named-content>
                </named-content>
              </td><td rowspan="1" colspan="1">BGE_00227_G07</td><td rowspan="1" colspan="1">
                <ext-link xmlns:xlink="http://www.w3.org/1999/xlink" xlink:href="http://www.boldsystems.org/index.php/Public_RecordView?processid=BSNTN1029-23" ext-link-type="uri" xlink:type="simple">BSNTN1029-23</ext-link>
              </td><td rowspan="1" colspan="1">
                <ext-link xmlns:xlink="http://www.w3.org/1999/xlink" xlink:href="http://boldsystems.org/index.php/Public_BarcodeCluster?clusteruri=BOLD:AFF2463" ext-link-type="uri" xlink:type="simple">BOLD:AFF2463</ext-link>
              </td></tr><tr><td rowspan="10" colspan="1">
                <italic>
                  <tp:taxon-name><tp:taxon-name-part taxon-name-part-type="genus" reg="Hygrobates">Hygrobates</tp:taxon-name-part><tp:taxon-name-part taxon-name-part-type="species" reg="balcanicus">balcanicus</tp:taxon-name-part></tp:taxon-name>
                </italic>
              </td><td rowspan="3" colspan="1">Faro, Portimão</td><td rowspan="3" colspan="1">
                <named-content xmlns:xlink="http://www.w3.org/1999/xlink" content-type="dwc:verbatimCoordinates" xlink:type="simple">
                  <named-content content-type="geo-json" specific-use="{&#34;type&#34;:&#34;Point&#34;,&#34;coordinates&#34;:[-8.546000,37.237000]}" id="NCID0EBGBI" xlink:type="simple">37.237°N, 8.546°W</named-content>
                </named-content>
              </td><td rowspan="1" colspan="1">BGE_00110_E01</td><td rowspan="1" colspan="1">
                <ext-link xmlns:xlink="http://www.w3.org/1999/xlink" xlink:href="http://www.boldsystems.org/index.php/Public_RecordView?processid=BSNTN524-23" ext-link-type="uri" xlink:type="simple">BSNTN524-23</ext-link>
              </td><td rowspan="10" colspan="1">
                <ext-link xmlns:xlink="http://www.w3.org/1999/xlink" xlink:href="http://boldsystems.org/index.php/Public_BarcodeCluster?clusteruri=BOLD:AEG3198" ext-link-type="uri" xlink:type="simple">BOLD:AEG3198</ext-link>
              </td></tr><tr><td rowspan="1" colspan="1">BGE_00110_E02</td><td rowspan="1" colspan="1">
                <ext-link xmlns:xlink="http://www.w3.org/1999/xlink" xlink:href="http://www.boldsystems.org/index.php/Public_RecordView?processid=BSNTN525-23" ext-link-type="uri" xlink:type="simple">BSNTN525-23</ext-link>
              </td></tr><tr><td rowspan="1" colspan="1">BGE_00228_F06</td><td rowspan="1" colspan="1">
                <ext-link xmlns:xlink="http://www.w3.org/1999/xlink" xlink:href="http://www.boldsystems.org/index.php/Public_RecordView?processid=BSNTN921-23" ext-link-type="uri" xlink:type="simple">BSNTN921-23</ext-link>
              </td></tr><tr><td rowspan="2" colspan="1">Porto, Moinho da Tapada</td><td rowspan="2" colspan="1">
                <named-content xmlns:xlink="http://www.w3.org/1999/xlink" content-type="dwc:verbatimCoordinates" xlink:type="simple">
                  <named-content content-type="geo-json" specific-use="{&#34;type&#34;:&#34;Point&#34;,&#34;coordinates&#34;:[-8.307000,41.263000]}" id="NCID0EAIBI" xlink:type="simple">41.263°N, 8.307°W</named-content>
                </named-content>
              </td><td rowspan="1" colspan="1">BGE_00109_D12</td><td rowspan="1" colspan="1">
                <ext-link xmlns:xlink="http://www.w3.org/1999/xlink" xlink:href="http://www.boldsystems.org/index.php/Public_RecordView?processid=BBIOP048-24" ext-link-type="uri" xlink:type="simple">BBIOP048-24</ext-link>
              </td></tr><tr><td rowspan="1" colspan="1">BGE_00109_E10</td><td rowspan="1" colspan="1">
                <ext-link xmlns:xlink="http://www.w3.org/1999/xlink" xlink:href="http://www.boldsystems.org/index.php/Public_RecordView?processid=BBIOP058-24" ext-link-type="uri" xlink:type="simple">BBIOP058-24</ext-link>
              </td></tr><tr><td rowspan="1" colspan="1">Porto, Parque Molinológico e Florestal de Pias</td><td rowspan="1" colspan="1">
                <named-content xmlns:xlink="http://www.w3.org/1999/xlink" content-type="dwc:verbatimCoordinates" xlink:type="simple">
                  <named-content content-type="geo-json" specific-use="{&#34;type&#34;:&#34;Point&#34;,&#34;coordinates&#34;:[-8.256000,41.268000]}" id="NCID0EJJBI" xlink:type="simple">41.268°N, 8.256°W</named-content>
                </named-content>
              </td><td rowspan="1" colspan="1">BGE_00109_F09</td><td rowspan="1" colspan="1">
                <ext-link xmlns:xlink="http://www.w3.org/1999/xlink" xlink:href="http://www.boldsystems.org/index.php/Public_RecordView?processid=BBIOP069-24" ext-link-type="uri" xlink:type="simple">BBIOP069-24</ext-link>
              </td></tr><tr><td rowspan="4" colspan="1">Porto, Rio Este</td><td rowspan="4" colspan="1">
                <named-content xmlns:xlink="http://www.w3.org/1999/xlink" content-type="dwc:verbatimCoordinates" xlink:type="simple">
                  <named-content content-type="geo-json" specific-use="{&#34;type&#34;:&#34;Point&#34;,&#34;coordinates&#34;:[-8.695000,41.378000]}" id="NCID0EFKBI" xlink:type="simple">41.378°N, 8.695°W</named-content>
                </named-content>
              </td><td rowspan="1" colspan="1">BGE_00109_G07</td><td rowspan="1" colspan="1">
                <ext-link xmlns:xlink="http://www.w3.org/1999/xlink" xlink:href="http://www.boldsystems.org/index.php/Public_RecordView?processid=BBIOP079-24" ext-link-type="uri" xlink:type="simple">BBIOP079-24</ext-link>
              </td></tr><tr><td rowspan="1" colspan="1">BGE_00109_G08</td><td rowspan="1" colspan="1">
                <ext-link xmlns:xlink="http://www.w3.org/1999/xlink" xlink:href="http://www.boldsystems.org/index.php/Public_RecordView?processid=BBIOP080-24" ext-link-type="uri" xlink:type="simple">BBIOP080-24</ext-link>
              </td></tr><tr><td rowspan="1" colspan="1">BGE_00109_G09</td><td rowspan="1" colspan="1">
                <ext-link xmlns:xlink="http://www.w3.org/1999/xlink" xlink:href="http://www.boldsystems.org/index.php/Public_RecordView?processid=BBIOP081-24" ext-link-type="uri" xlink:type="simple">BBIOP081-24</ext-link>
              </td></tr><tr><td rowspan="1" colspan="1">BGE_00109_H11</td><td rowspan="1" colspan="1">
                <ext-link xmlns:xlink="http://www.w3.org/1999/xlink" xlink:href="http://www.boldsystems.org/index.php/Public_RecordView?processid=BBIOP095-24" ext-link-type="uri" xlink:type="simple">BBIOP095-24</ext-link>
              </td></tr><tr><td rowspan="5" colspan="1">
                <italic>
                  <tp:taxon-name><tp:taxon-name-part taxon-name-part-type="genus" reg="Hygrobates">Hygrobates</tp:taxon-name-part><tp:taxon-name-part taxon-name-part-type="species" reg="fluviatilis">fluviatilis</tp:taxon-name-part></tp:taxon-name>
                </italic>
              </td><td rowspan="1" colspan="1">Guarda, Casa do Cantoneiro</td><td rowspan="1" colspan="1">
                <named-content xmlns:xlink="http://www.w3.org/1999/xlink" content-type="dwc:verbatimCoordinates" xlink:type="simple">
                  <named-content content-type="geo-json" specific-use="{&#34;type&#34;:&#34;Point&#34;,&#34;coordinates&#34;:[-7.603000,40.418000]}" id="NCID0EXMBI" xlink:type="simple">40.418°N, 7.603°W</named-content>
                </named-content>
              </td><td rowspan="1" colspan="1">BGE_00227_E03</td><td rowspan="1" colspan="1">
                <ext-link xmlns:xlink="http://www.w3.org/1999/xlink" xlink:href="http://www.boldsystems.org/index.php/Public_RecordView?processid=BSNTN1001-23" ext-link-type="uri" xlink:type="simple">BSNTN1001-23</ext-link>
              </td><td rowspan="5" colspan="1">
                <ext-link xmlns:xlink="http://www.w3.org/1999/xlink" xlink:href="http://boldsystems.org/index.php/Public_BarcodeCluster?clusteruri=BOLD:ACB4846" ext-link-type="uri" xlink:type="simple">BOLD:ACB4846</ext-link>
              </td></tr><tr><td rowspan="1" colspan="1">Guarda, Casais de Folgosinho</td><td rowspan="1" colspan="1">
                <named-content xmlns:xlink="http://www.w3.org/1999/xlink" content-type="dwc:verbatimCoordinates" xlink:type="simple">
                  <named-content content-type="geo-json" specific-use="{&#34;type&#34;:&#34;Point&#34;,&#34;coordinates&#34;:[-7.493000,40.454000]}" id="NCID0E3NBI" xlink:type="simple">40.454°N, 7.493°W</named-content>
                </named-content>
              </td><td rowspan="1" colspan="1">BGE_00227_F10</td><td rowspan="1" colspan="1">
                <ext-link xmlns:xlink="http://www.w3.org/1999/xlink" xlink:href="http://www.boldsystems.org/index.php/Public_RecordView?processid=BSNTN1020-23" ext-link-type="uri" xlink:type="simple">BSNTN1020-23</ext-link>
              </td></tr><tr><td rowspan="2" colspan="1">Guarda, Praia fluvial de Vila Cova a Coelheira</td><td rowspan="2" colspan="1">
                <named-content xmlns:xlink="http://www.w3.org/1999/xlink" content-type="dwc:verbatimCoordinates" xlink:type="simple">
                  <named-content content-type="geo-json" specific-use="{&#34;type&#34;:&#34;Point&#34;,&#34;coordinates&#34;:[-7.736000,40.379000]}" id="NCID0EYOBI" xlink:type="simple">40.379°N, 7.736°W</named-content>
                </named-content>
              </td><td rowspan="1" colspan="1">BGE_00228_A09</td><td rowspan="1" colspan="1">
                <ext-link xmlns:xlink="http://www.w3.org/1999/xlink" xlink:href="http://www.boldsystems.org/index.php/Public_RecordView?processid=BSNTN864-23" ext-link-type="uri" xlink:type="simple">BSNTN864-23</ext-link>
              </td></tr><tr><td rowspan="1" colspan="1">BGE_00108_E03</td><td rowspan="1" colspan="1">
                <ext-link xmlns:xlink="http://www.w3.org/1999/xlink" xlink:href="http://www.boldsystems.org/index.php/Public_RecordView?processid=BBIOP146-24" ext-link-type="uri" xlink:type="simple">BBIOP146-24</ext-link>
              </td></tr><tr><td rowspan="1" colspan="1">Guarda, Praia Fluvial de Sabugueiro</td><td rowspan="1" colspan="1">
                <named-content xmlns:xlink="http://www.w3.org/1999/xlink" content-type="dwc:verbatimCoordinates" xlink:type="simple">
                  <named-content content-type="geo-json" specific-use="{&#34;type&#34;:&#34;Point&#34;,&#34;coordinates&#34;:[-7.640000,40.401000]}" id="NCID0EBQBI" xlink:type="simple">40.401°N, 7.640°W</named-content>
                </named-content>
              </td><td rowspan="1" colspan="1">BGE_00109_A04</td><td rowspan="1" colspan="1">
                <ext-link xmlns:xlink="http://www.w3.org/1999/xlink" xlink:href="http://www.boldsystems.org/index.php/Public_RecordView?processid=BBIOP004-24" ext-link-type="uri" xlink:type="simple">BBIOP004-24</ext-link>
              </td></tr><tr><td rowspan="26" colspan="1"><italic><tp:taxon-name><tp:taxon-name-part taxon-name-part-type="genus" reg="Hygrobates">Hygrobates</tp:taxon-name-part><tp:taxon-name-part taxon-name-part-type="species" reg="longiporus">longiporus</tp:taxon-name-part></tp:taxon-name></italic> complex</td><td rowspan="2" colspan="1">Guarda, Praia fluvial de Vila Cova a Coelheira</td><td rowspan="1" colspan="1">
                <named-content xmlns:xlink="http://www.w3.org/1999/xlink" content-type="dwc:verbatimCoordinates" xlink:type="simple">
                  <named-content content-type="geo-json" specific-use="{&#34;type&#34;:&#34;Point&#34;,&#34;coordinates&#34;:[-7.736000,40.379000]}" id="NCID0EMRBI" xlink:type="simple">40.379°N, 7.736°W</named-content>
                </named-content>
              </td><td rowspan="1" colspan="1">BGE_00228_A02</td><td rowspan="1" colspan="1">
                <ext-link xmlns:xlink="http://www.w3.org/1999/xlink" xlink:href="http://www.boldsystems.org/index.php/Public_RecordView?processid=BSNTN857-23" ext-link-type="uri" xlink:type="simple">BSNTN857-23</ext-link>
              </td><td rowspan="7" colspan="1">
                <sup>N</sup>
                <ext-link xmlns:xlink="http://www.w3.org/1999/xlink" xlink:href="http://boldsystems.org/index.php/Public_BarcodeCluster?clusteruri=BOLD:AFV9997" ext-link-type="uri" xlink:type="simple">BOLD:AFV9997</ext-link>
              </td></tr><tr><td rowspan="1" colspan="1">
                <named-content xmlns:xlink="http://www.w3.org/1999/xlink" content-type="dwc:verbatimCoordinates" xlink:type="simple">
                  <named-content content-type="geo-json" specific-use="{&#34;type&#34;:&#34;Point&#34;,&#34;coordinates&#34;:[-7.736000,40.379000]}" id="NCID0EQSBI" xlink:type="simple">40.379°N, 7.736°W</named-content>
                </named-content>
              </td><td rowspan="1" colspan="1">BGE_00108_E04</td><td rowspan="1" colspan="1">
                <ext-link xmlns:xlink="http://www.w3.org/1999/xlink" xlink:href="http://www.boldsystems.org/index.php/Public_RecordView?processid=BBIOP147-24" ext-link-type="uri" xlink:type="simple">BBIOP147-24</ext-link>
              </td></tr><tr><td rowspan="1" colspan="1">Guarda, Ponte dos Frades</td><td rowspan="1" colspan="1">40.403°N, 7.526 °W</td><td rowspan="1" colspan="1">BGE_00108_D11</td><td rowspan="1" colspan="1">
                <ext-link xmlns:xlink="http://www.w3.org/1999/xlink" xlink:href="http://www.boldsystems.org/index.php/Public_RecordView?processid=BBIOP142-24" ext-link-type="uri" xlink:type="simple">BBIOP142-24</ext-link>
              </td></tr><tr><td rowspan="1" colspan="1">Gurad, Covão da ponte</td><td rowspan="1" colspan="1">
                <named-content xmlns:xlink="http://www.w3.org/1999/xlink" content-type="dwc:verbatimCoordinates" xlink:type="simple">
                  <named-content content-type="geo-json" specific-use="{&#34;type&#34;:&#34;Point&#34;,&#34;coordinates&#34;:[-7.514000,40.443000]}" id="NCID0E6TBI" xlink:type="simple">40.443°N, 7.514°W</named-content>
                </named-content>
              </td><td rowspan="1" colspan="1">BGE_00108_G04</td><td rowspan="1" colspan="1">
                <ext-link xmlns:xlink="http://www.w3.org/1999/xlink" xlink:href="http://www.boldsystems.org/index.php/Public_RecordView?processid=BBIOP171-24" ext-link-type="uri" xlink:type="simple">BBIOP171-24</ext-link>
              </td></tr><tr><td rowspan="1" colspan="1">Guarda, Praia Fluvial de Sabugueiro</td><td rowspan="1" colspan="1">
                <named-content xmlns:xlink="http://www.w3.org/1999/xlink" content-type="dwc:verbatimCoordinates" xlink:type="simple">
                  <named-content content-type="geo-json" specific-use="{&#34;type&#34;:&#34;Point&#34;,&#34;coordinates&#34;:[-7.640000,40.401000]}" id="NCID0E2UBI" xlink:type="simple">40.401°N, 7.640°W</named-content>
                </named-content>
              </td><td rowspan="1" colspan="1">BGE_00109_A03</td><td rowspan="1" colspan="1">
                <ext-link xmlns:xlink="http://www.w3.org/1999/xlink" xlink:href="http://www.boldsystems.org/index.php/Public_RecordView?processid=BBIOP003-24" ext-link-type="uri" xlink:type="simple">BBIOP003-24</ext-link>
              </td></tr><tr><td rowspan="2" colspan="1">Guarda, Casa do Loureiro</td><td rowspan="2" colspan="1">
                <named-content xmlns:xlink="http://www.w3.org/1999/xlink" content-type="dwc:verbatimCoordinates" xlink:type="simple">
                  <named-content content-type="geo-json" specific-use="{&#34;type&#34;:&#34;Point&#34;,&#34;coordinates&#34;:[-7.701000,40.433000]}" id="NCID0EXVBI" xlink:type="simple">40.433°N, 7.701°W</named-content>
                </named-content>
              </td><td rowspan="1" colspan="1">BGE_00109_H07</td><td rowspan="1" colspan="1">
                <ext-link xmlns:xlink="http://www.w3.org/1999/xlink" xlink:href="http://www.boldsystems.org/index.php/Public_RecordView?processid=BBIOP091-24" ext-link-type="uri" xlink:type="simple">BBIOP091-24</ext-link>
              </td></tr><tr><td rowspan="1" colspan="1">BGE_00109_H08</td><td rowspan="1" colspan="1">
                <ext-link xmlns:xlink="http://www.w3.org/1999/xlink" xlink:href="http://www.boldsystems.org/index.php/Public_RecordView?processid=BBIOP092-24" ext-link-type="uri" xlink:type="simple">BBIOP092-24</ext-link>
              </td></tr><tr><td rowspan="1" colspan="1">Bragança, Torre de Dona Chama</td><td rowspan="1" colspan="1">
                <named-content xmlns:xlink="http://www.w3.org/1999/xlink" content-type="dwc:verbatimCoordinates" xlink:type="simple">
                  <named-content content-type="geo-json" specific-use="{&#34;type&#34;:&#34;Point&#34;,&#34;coordinates&#34;:[-7.146000,41.665000]}" id="NCID0EAXBI" xlink:type="simple">41.665°N, 7.146°W</named-content>
                </named-content>
              </td><td rowspan="1" colspan="1">BGE_00109_B05</td><td rowspan="1" colspan="1">
                <ext-link xmlns:xlink="http://www.w3.org/1999/xlink" xlink:href="http://www.boldsystems.org/index.php/Public_RecordView?processid=BBIOP017-24" ext-link-type="uri" xlink:type="simple">BBIOP017-24</ext-link>
              </td><td rowspan="2" colspan="1">
                <sup>N</sup>
                <ext-link xmlns:xlink="http://www.w3.org/1999/xlink" xlink:href="http://boldsystems.org/index.php/Public_BarcodeCluster?clusteruri=BOLD:AFW1423" ext-link-type="uri" xlink:type="simple">BOLD:AFW1423</ext-link>
              </td></tr><tr><td rowspan="1" colspan="1">Vila Real, Noura stream</td><td rowspan="1" colspan="1">
                <named-content xmlns:xlink="http://www.w3.org/1999/xlink" content-type="dwc:verbatimCoordinates" xlink:type="simple">
                  <named-content content-type="geo-json" specific-use="{&#34;type&#34;:&#34;Point&#34;,&#34;coordinates&#34;:[-7.417000,41.409000]}" id="NCID0EHYBI" xlink:type="simple">41.409°N, 7.417°W</named-content>
                </named-content>
              </td><td rowspan="1" colspan="1">BGE_00109_D09</td><td rowspan="1" colspan="1">
                <ext-link xmlns:xlink="http://www.w3.org/1999/xlink" xlink:href="http://www.boldsystems.org/index.php/Public_RecordView?processid=BBIOP045-24" ext-link-type="uri" xlink:type="simple">BBIOP045-24</ext-link>
              </td></tr><tr><td rowspan="4" colspan="1">Guarda, Praia Fluvial de Sabugueiro</td><td rowspan="4" colspan="1">
                <named-content xmlns:xlink="http://www.w3.org/1999/xlink" content-type="dwc:verbatimCoordinates" xlink:type="simple">
                  <named-content content-type="geo-json" specific-use="{&#34;type&#34;:&#34;Point&#34;,&#34;coordinates&#34;:[-7.640000,40.401000]}" id="NCID0EDZBI" xlink:type="simple">40.401°N, 7.640°W</named-content>
                </named-content>
              </td><td rowspan="1" colspan="1">BGE_00227_A09</td><td rowspan="1" colspan="1">
                <ext-link xmlns:xlink="http://www.w3.org/1999/xlink" xlink:href="http://www.boldsystems.org/index.php/Public_RecordView?processid=BSNTN959-23" ext-link-type="uri" xlink:type="simple">BSNTN959-23</ext-link>
              </td><td rowspan="17" colspan="1">
                <sup>N</sup>
                <ext-link xmlns:xlink="http://www.w3.org/1999/xlink" xlink:href="http://boldsystems.org/index.php/Public_BarcodeCluster?clusteruri=BOLD:AFV9998" ext-link-type="uri" xlink:type="simple">BOLD:AFV9998</ext-link>
              </td></tr><tr><td rowspan="1" colspan="1">BGE_00227_B01</td><td rowspan="1" colspan="1">
                <ext-link xmlns:xlink="http://www.w3.org/1999/xlink" xlink:href="http://www.boldsystems.org/index.php/Public_RecordView?processid=BSNTN963-23" ext-link-type="uri" xlink:type="simple">BSNTN963-23</ext-link>
              </td></tr><tr><td rowspan="1" colspan="1">BGE_00227_B02</td><td rowspan="1" colspan="1">
                <ext-link xmlns:xlink="http://www.w3.org/1999/xlink" xlink:href="http://www.boldsystems.org/index.php/Public_RecordView?processid=BSNTN964-23" ext-link-type="uri" xlink:type="simple">BSNTN964-23</ext-link>
              </td></tr><tr><td rowspan="1" colspan="1">BGE_00109_A01</td><td rowspan="1" colspan="1">
                <ext-link xmlns:xlink="http://www.w3.org/1999/xlink" xlink:href="http://www.boldsystems.org/index.php/Public_RecordView?processid=BBIOP001-24" ext-link-type="uri" xlink:type="simple">BBIOP001-24</ext-link>
              </td></tr><tr><td rowspan="3" colspan="1">Guarda, Poço do Inferno</td><td rowspan="3" colspan="1">
                <named-content xmlns:xlink="http://www.w3.org/1999/xlink" content-type="dwc:verbatimCoordinates" xlink:type="simple">
                  <named-content content-type="geo-json" specific-use="{&#34;type&#34;:&#34;Point&#34;,&#34;coordinates&#34;:[-7.516000,40.373000]}" id="NCID0ER2BI" xlink:type="simple">40.373°N, 7.516°W</named-content>
                </named-content>
              </td><td rowspan="1" colspan="1">BGE_00227_D03</td><td rowspan="1" colspan="1">
                <ext-link xmlns:xlink="http://www.w3.org/1999/xlink" xlink:href="http://www.boldsystems.org/index.php/Public_RecordView?processid=BSNTN989-23" ext-link-type="uri" xlink:type="simple">BSNTN989-23</ext-link>
              </td></tr><tr><td rowspan="1" colspan="1">BGE_00227_D04</td><td rowspan="1" colspan="1">
                <ext-link xmlns:xlink="http://www.w3.org/1999/xlink" xlink:href="http://www.boldsystems.org/index.php/Public_RecordView?processid=BSNTN990-23" ext-link-type="uri" xlink:type="simple">BSNTN990-23</ext-link>
              </td></tr><tr><td rowspan="1" colspan="1">BGE_00108_B07</td><td rowspan="1" colspan="1">
                <ext-link xmlns:xlink="http://www.w3.org/1999/xlink" xlink:href="http://www.boldsystems.org/index.php/Public_RecordView?processid=BBIOP114-24" ext-link-type="uri" xlink:type="simple">BBIOP114-24</ext-link>
              </td></tr><tr><td rowspan="2" colspan="1">Guarda, Casais de Folgosinho</td><td rowspan="2" colspan="1">
                <named-content xmlns:xlink="http://www.w3.org/1999/xlink" content-type="dwc:verbatimCoordinates" xlink:type="simple">
                  <named-content content-type="geo-json" specific-use="{&#34;type&#34;:&#34;Point&#34;,&#34;coordinates&#34;:[-7.493000,40.454000]}" id="NCID0EH4BI" xlink:type="simple">40.454°N, 7.493°W</named-content>
                </named-content>
              </td><td rowspan="1" colspan="1">BGE_00227_F06</td><td rowspan="1" colspan="1">
                <ext-link xmlns:xlink="http://www.w3.org/1999/xlink" xlink:href="http://www.boldsystems.org/index.php/Public_RecordView?processid=BSNTN1016-23" ext-link-type="uri" xlink:type="simple">BSNTN1016-23</ext-link>
              </td></tr><tr><td rowspan="1" colspan="1">BGE_00227_F08</td><td rowspan="1" colspan="1">
                <ext-link xmlns:xlink="http://www.w3.org/1999/xlink" xlink:href="http://www.boldsystems.org/index.php/Public_RecordView?processid=BSNTN1018-23" ext-link-type="uri" xlink:type="simple">BSNTN1018-23</ext-link>
              </td></tr><tr><td rowspan="1" colspan="1">Guarda, Poio do Leão</td><td rowspan="1" colspan="1">
                <named-content xmlns:xlink="http://www.w3.org/1999/xlink" content-type="dwc:verbatimCoordinates" xlink:type="simple">
                  <named-content content-type="geo-json" specific-use="{&#34;type&#34;:&#34;Point&#34;,&#34;coordinates&#34;:[-7.541000,40.399000]}" id="NCID0EQ5BI" xlink:type="simple">40.399°N, 7.541°W</named-content>
                </named-content>
              </td><td rowspan="1" colspan="1">BGE_00108_D03</td><td rowspan="1" colspan="1">
                <ext-link xmlns:xlink="http://www.w3.org/1999/xlink" xlink:href="http://www.boldsystems.org/index.php/Public_RecordView?processid=BBIOP134-24" ext-link-type="uri" xlink:type="simple">BBIOP134-24</ext-link>
              </td></tr><tr><td rowspan="1" colspan="1">Gurada, Central hidroelétrica de Ponte dos Jugais</td><td rowspan="1" colspan="1">
                <named-content xmlns:xlink="http://www.w3.org/1999/xlink" content-type="dwc:verbatimCoordinates" xlink:type="simple">
                  <named-content content-type="geo-json" specific-use="{&#34;type&#34;:&#34;Point&#34;,&#34;coordinates&#34;:[-7.706000,40.385000]}" id="NCID0EM6BI" xlink:type="simple">40.385°N, 7.706°W</named-content>
                </named-content>
              </td><td rowspan="1" colspan="1">BGE_00108_F02</td><td rowspan="1" colspan="1">
                <ext-link xmlns:xlink="http://www.w3.org/1999/xlink" xlink:href="http://www.boldsystems.org/index.php/Public_RecordView?processid=BBIOP157-24" ext-link-type="uri" xlink:type="simple">BBIOP157-24</ext-link>
              </td></tr><tr><td rowspan="1" colspan="1">Guarda, Nossa Senhora do Desterro</td><td rowspan="1" colspan="1">
                <named-content xmlns:xlink="http://www.w3.org/1999/xlink" content-type="dwc:verbatimCoordinates" xlink:type="simple">
                  <named-content content-type="geo-json" specific-use="{&#34;type&#34;:&#34;Point&#34;,&#34;coordinates&#34;:[-7.694000,40.395000]}" id="NCID0EIACI" xlink:type="simple">40.395°N, 7.694°W</named-content>
                </named-content>
              </td><td rowspan="1" colspan="1">BGE_00108_F10</td><td rowspan="1" colspan="1">
                <ext-link xmlns:xlink="http://www.w3.org/1999/xlink" xlink:href="http://www.boldsystems.org/index.php/Public_RecordView?processid=BBIOP165-24" ext-link-type="uri" xlink:type="simple">BBIOP165-24</ext-link>
              </td></tr><tr><td rowspan="5" colspan="1">Guarda, Covão da ponte</td><td rowspan="5" colspan="1">
                <named-content xmlns:xlink="http://www.w3.org/1999/xlink" content-type="dwc:verbatimCoordinates" xlink:type="simple">
                  <named-content content-type="geo-json" specific-use="{&#34;type&#34;:&#34;Point&#34;,&#34;coordinates&#34;:[-7.514000,40.443000]}" id="NCID0EEBCI" xlink:type="simple">40.443°N, 7.514°W</named-content>
                </named-content>
              </td><td rowspan="1" colspan="1">BGE_00108_F12</td><td rowspan="1" colspan="1">
                <ext-link xmlns:xlink="http://www.w3.org/1999/xlink" xlink:href="http://www.boldsystems.org/index.php/Public_RecordView?processid=BBIOP167-24" ext-link-type="uri" xlink:type="simple">BBIOP167-24</ext-link>
              </td></tr><tr><td rowspan="1" colspan="1">BGE_00108_G05</td><td rowspan="1" colspan="1">
                <ext-link xmlns:xlink="http://www.w3.org/1999/xlink" xlink:href="http://www.boldsystems.org/index.php/Public_RecordView?processid=BBIOP172-24" ext-link-type="uri" xlink:type="simple">BBIOP172-24</ext-link>
              </td></tr><tr><td rowspan="1" colspan="1">BGE_00108_G07</td><td rowspan="1" colspan="1">
                <ext-link xmlns:xlink="http://www.w3.org/1999/xlink" xlink:href="http://www.boldsystems.org/index.php/Public_RecordView?processid=BBIOP174-24" ext-link-type="uri" xlink:type="simple">BBIOP174-24</ext-link>
              </td></tr><tr><td rowspan="1" colspan="1">BGE_00108_G08</td><td rowspan="1" colspan="1">
                <ext-link xmlns:xlink="http://www.w3.org/1999/xlink" xlink:href="http://www.boldsystems.org/index.php/Public_RecordView?processid=BBIOP175-24" ext-link-type="uri" xlink:type="simple">BBIOP175-24</ext-link>
              </td></tr><tr><td rowspan="1" colspan="1">BGE_00108_G09</td><td rowspan="1" colspan="1">
                <ext-link xmlns:xlink="http://www.w3.org/1999/xlink" xlink:href="http://www.boldsystems.org/index.php/Public_RecordView?processid=BBIOP176-24" ext-link-type="uri" xlink:type="simple">BBIOP176-24</ext-link>
              </td></tr><tr><td rowspan="1" colspan="6">
                <bold>
                  <tp:taxon-name><tp:taxon-name-part taxon-name-part-type="family">Unionicolidae</tp:taxon-name-part></tp:taxon-name>
                </bold>
              </td></tr><tr><td rowspan="2" colspan="1">
                <italic>
                  <tp:taxon-name><tp:taxon-name-part taxon-name-part-type="genus" reg="Neumania">Neumania</tp:taxon-name-part><tp:taxon-name-part taxon-name-part-type="species" reg="elliptica">elliptica</tp:taxon-name-part></tp:taxon-name>
                </italic>
              </td><td rowspan="1" colspan="1">Guarda, Poço do Inferno</td><td rowspan="1" colspan="1">
                <named-content xmlns:xlink="http://www.w3.org/1999/xlink" content-type="dwc:verbatimCoordinates" xlink:type="simple">
                  <named-content content-type="geo-json" specific-use="{&#34;type&#34;:&#34;Point&#34;,&#34;coordinates&#34;:[-7.516000,40.373000]}" id="NCID0EOECI" xlink:type="simple">40.373°N, 7.516°W</named-content>
                </named-content>
              </td><td rowspan="1" colspan="1">BGE_00227_D02</td><td rowspan="1" colspan="1">
                <ext-link xmlns:xlink="http://www.w3.org/1999/xlink" xlink:href="http://www.boldsystems.org/index.php/Public_RecordView?processid=BSNTN988-23" ext-link-type="uri" xlink:type="simple">BSNTN988-23</ext-link>
              </td><td rowspan="2" colspan="1">
                <sup>N</sup>
                <ext-link xmlns:xlink="http://www.w3.org/1999/xlink" xlink:href="http://boldsystems.org/index.php/Public_BarcodeCluster?clusteruri=BOLD:AFU2122" ext-link-type="uri" xlink:type="simple">BOLD:AFU2122</ext-link>
              </td></tr><tr><td rowspan="1" colspan="1">Guarda, Nossa Senhora do Desterro</td><td rowspan="1" colspan="1">
                <named-content xmlns:xlink="http://www.w3.org/1999/xlink" content-type="dwc:verbatimCoordinates" xlink:type="simple">
                  <named-content content-type="geo-json" specific-use="{&#34;type&#34;:&#34;Point&#34;,&#34;coordinates&#34;:[-7.694000,40.395000]}" id="NCID0EVFCI" xlink:type="simple">40.395°N, 7.694°W</named-content>
                </named-content>
              </td><td rowspan="1" colspan="1">BGE_00228_B12</td><td rowspan="1" colspan="1">
                <ext-link xmlns:xlink="http://www.w3.org/1999/xlink" xlink:href="http://www.boldsystems.org/index.php/Public_RecordView?processid=BSNTN879-23" ext-link-type="uri" xlink:type="simple">BSNTN879-23</ext-link>
              </td></tr><tr><td rowspan="1" colspan="1">
                <italic>
                  <tp:taxon-name><tp:taxon-name-part taxon-name-part-type="genus" reg="Neumania">Neumania</tp:taxon-name-part><tp:taxon-name-part taxon-name-part-type="species" reg="imitata">imitata</tp:taxon-name-part></tp:taxon-name>
                </italic>
              </td><td rowspan="1" colspan="1">Porto, Parque Molinológico e Florestal de Pias</td><td rowspan="1" colspan="1">
                <named-content xmlns:xlink="http://www.w3.org/1999/xlink" content-type="dwc:verbatimCoordinates" xlink:type="simple">
                  <named-content content-type="geo-json" specific-use="{&#34;type&#34;:&#34;Point&#34;,&#34;coordinates&#34;:[-8.256000,41.268000]}" id="NCID0EAHCI" xlink:type="simple">41.268°N, 8.256°W</named-content>
                </named-content>
              </td><td rowspan="1" colspan="1">BGE_00109_G02</td><td rowspan="1" colspan="1">
                <ext-link xmlns:xlink="http://www.w3.org/1999/xlink" xlink:href="http://www.boldsystems.org/index.php/Public_RecordView?processid=BBIOP074-24" ext-link-type="uri" xlink:type="simple">BBIOP074-24</ext-link>
              </td><td rowspan="1" colspan="1">
                <sup>N</sup>
                <ext-link xmlns:xlink="http://www.w3.org/1999/xlink" xlink:href="http://boldsystems.org/index.php/Public_BarcodeCluster?clusteruri=BOLD:AFV0268" ext-link-type="uri" xlink:type="simple">BOLD:AFV0268</ext-link>
              </td></tr><tr><td rowspan="9" colspan="1">
                <italic>
                  <tp:taxon-name><tp:taxon-name-part taxon-name-part-type="genus" reg="Neumania">Neumania</tp:taxon-name-part><tp:taxon-name-part taxon-name-part-type="species" reg="limosa">limosa</tp:taxon-name-part></tp:taxon-name>
                </italic>
              </td><td rowspan="4" colspan="1">Beja, Herdade de Alagães</td><td rowspan="4" colspan="1">
                <named-content xmlns:xlink="http://www.w3.org/1999/xlink" content-type="dwc:verbatimCoordinates" xlink:type="simple">
                  <named-content content-type="geo-json" specific-use="{&#34;type&#34;:&#34;Point&#34;,&#34;coordinates&#34;:[-7.848000,37.673000]}" id="NCID0EWICI" xlink:type="simple">37.673°N, 7.848°W</named-content>
                </named-content>
              </td><td rowspan="1" colspan="1">BGE_00110_D06</td><td rowspan="1" colspan="1">
                <ext-link xmlns:xlink="http://www.w3.org/1999/xlink" xlink:href="http://www.boldsystems.org/index.php/Public_RecordView?processid=BSNTN517-23" ext-link-type="uri" xlink:type="simple">BSNTN517-23</ext-link>
              </td><td rowspan="9" colspan="1">
                <ext-link xmlns:xlink="http://www.w3.org/1999/xlink" xlink:href="http://boldsystems.org/index.php/Public_BarcodeCluster?clusteruri=BOLD:ACS0551" ext-link-type="uri" xlink:type="simple">BOLD:ACS0551</ext-link>
              </td></tr><tr><td rowspan="1" colspan="1">BGE_00110_D07</td><td rowspan="1" colspan="1">
                <ext-link xmlns:xlink="http://www.w3.org/1999/xlink" xlink:href="http://www.boldsystems.org/index.php/Public_RecordView?processid=BSNTN518-23" ext-link-type="uri" xlink:type="simple">BSNTN518-23</ext-link>
              </td></tr><tr><td rowspan="1" colspan="1">BGE_00110_D09</td><td rowspan="1" colspan="1">
                <ext-link xmlns:xlink="http://www.w3.org/1999/xlink" xlink:href="http://www.boldsystems.org/index.php/Public_RecordView?processid=BSNTN520-23" ext-link-type="uri" xlink:type="simple">BSNTN520-23</ext-link>
              </td></tr><tr><td rowspan="1" colspan="1">BGE_00228_H05</td><td rowspan="1" colspan="1">
                <ext-link xmlns:xlink="http://www.w3.org/1999/xlink" xlink:href="http://www.boldsystems.org/index.php/Public_RecordView?processid=BSNTN944-23" ext-link-type="uri" xlink:type="simple">BSNTN944-23</ext-link>
              </td></tr><tr><td rowspan="4" colspan="1">Guarda, Lagoa</td><td rowspan="4" colspan="1">
                <named-content xmlns:xlink="http://www.w3.org/1999/xlink" content-type="dwc:verbatimCoordinates" xlink:type="simple">
                  <named-content content-type="geo-json" specific-use="{&#34;type&#34;:&#34;Point&#34;,&#34;coordinates&#34;:[-7.549000,40.350000]}" id="NCID0ECLCI" xlink:type="simple">40.350°N, 7.549°W</named-content>
                </named-content>
              </td><td rowspan="1" colspan="1">BGE_00227_G01</td><td rowspan="1" colspan="1">
                <ext-link xmlns:xlink="http://www.w3.org/1999/xlink" xlink:href="http://www.boldsystems.org/index.php/Public_RecordView?processid=BSNTN1023-23" ext-link-type="uri" xlink:type="simple">BSNTN1023-23</ext-link>
              </td></tr><tr><td rowspan="1" colspan="1">BGE_00227_G02</td><td rowspan="1" colspan="1">
                <ext-link xmlns:xlink="http://www.w3.org/1999/xlink" xlink:href="http://www.boldsystems.org/index.php/Public_RecordView?processid=BSNTN1024-23" ext-link-type="uri" xlink:type="simple">BSNTN1024-23</ext-link>
              </td></tr><tr><td rowspan="1" colspan="1">BGE_00108_B01</td><td rowspan="1" colspan="1">
                <ext-link xmlns:xlink="http://www.w3.org/1999/xlink" xlink:href="http://www.boldsystems.org/index.php/Public_RecordView?processid=BBIOP108-24" ext-link-type="uri" xlink:type="simple">BBIOP108-24</ext-link>
              </td></tr><tr><td rowspan="1" colspan="1">BGE_00108_B02</td><td rowspan="1" colspan="1">
                <ext-link xmlns:xlink="http://www.w3.org/1999/xlink" xlink:href="http://www.boldsystems.org/index.php/Public_RecordView?processid=BBIOP109-24" ext-link-type="uri" xlink:type="simple">BBIOP109-24</ext-link>
              </td></tr><tr><td rowspan="1" colspan="1">Guarda, Barragem do Lagoacho</td><td rowspan="1" colspan="1">
                <named-content xmlns:xlink="http://www.w3.org/1999/xlink" content-type="dwc:verbatimCoordinates" xlink:type="simple">
                  <named-content content-type="geo-json" specific-use="{&#34;type&#34;:&#34;Point&#34;,&#34;coordinates&#34;:[-7.618000,40.385000]}" id="NCID0EFNCI" xlink:type="simple">40.385°N, 7.618°W</named-content>
                </named-content>
              </td><td rowspan="1" colspan="1">BGE_00227_H04</td><td rowspan="1" colspan="1">
                <ext-link xmlns:xlink="http://www.w3.org/1999/xlink" xlink:href="http://www.boldsystems.org/index.php/Public_RecordView?processid=BSNTN1038-23" ext-link-type="uri" xlink:type="simple">BSNTN1038-23</ext-link>
              </td></tr><tr><td rowspan="2" colspan="1">
                <italic>
                  <tp:taxon-name><tp:taxon-name-part taxon-name-part-type="genus" reg="Neumania">Neumania</tp:taxon-name-part><tp:taxon-name-part taxon-name-part-type="species" reg="uncinata">uncinata</tp:taxon-name-part></tp:taxon-name>
                </italic>
              </td><td rowspan="1" colspan="1">Faro, Caldas de Monchique</td><td rowspan="1" colspan="1">
                <named-content xmlns:xlink="http://www.w3.org/1999/xlink" content-type="dwc:verbatimCoordinates" xlink:type="simple">
                  <named-content content-type="geo-json" specific-use="{&#34;type&#34;:&#34;Point&#34;,&#34;coordinates&#34;:[-8.554000,37.287000]}" id="NCID0EQOCI" xlink:type="simple">37.287°N, 8.554°W</named-content>
                </named-content>
              </td><td rowspan="1" colspan="1">BGE_00228_E01</td><td rowspan="1" colspan="1">
                <ext-link xmlns:xlink="http://www.w3.org/1999/xlink" xlink:href="http://www.boldsystems.org/index.php/Public_RecordView?processid=BSNTN904-23" ext-link-type="uri" xlink:type="simple">BSNTN904-23</ext-link>
              </td><td rowspan="1" colspan="1">
                <sup>N</sup>
                <ext-link xmlns:xlink="http://www.w3.org/1999/xlink" xlink:href="http://boldsystems.org/index.php/Public_BarcodeCluster?clusteruri=BOLD:AFV0253" ext-link-type="uri" xlink:type="simple">BOLD:AFV0253</ext-link>
              </td></tr><tr><td rowspan="1" colspan="1">Porto, Rio Este</td><td rowspan="1" colspan="1">
                <named-content xmlns:xlink="http://www.w3.org/1999/xlink" content-type="dwc:verbatimCoordinates" xlink:type="simple">
                  <named-content content-type="geo-json" specific-use="{&#34;type&#34;:&#34;Point&#34;,&#34;coordinates&#34;:[-8.695000,41.378000]}" id="NCID0EXPCI" xlink:type="simple">41.378°N, 8.695°W</named-content>
                </named-content>
              </td><td rowspan="1" colspan="1">BGE_00109_G04</td><td rowspan="1" colspan="1">
                <ext-link xmlns:xlink="http://www.w3.org/1999/xlink" xlink:href="http://www.boldsystems.org/index.php/Public_RecordView?processid=BBIOP076-24" ext-link-type="uri" xlink:type="simple">BBIOP076-24</ext-link>
              </td><td rowspan="1" colspan="1">
                <sup>N</sup>
                <ext-link xmlns:xlink="http://www.w3.org/1999/xlink" xlink:href="http://boldsystems.org/index.php/Public_BarcodeCluster?clusteruri=BOLD:AFV0269" ext-link-type="uri" xlink:type="simple">BOLD:AFV0269</ext-link>
              </td></tr><tr><td rowspan="4" colspan="1">
                <italic>
                  <tp:taxon-name><tp:taxon-name-part taxon-name-part-type="genus" reg="Neumania">Neumania</tp:taxon-name-part><tp:taxon-name-part taxon-name-part-type="species" reg="papillosa">papillosa</tp:taxon-name-part></tp:taxon-name>
                </italic>
              </td><td rowspan="3" colspan="1">Beja, Corte do Pinto</td><td rowspan="3" colspan="1">
                <named-content xmlns:xlink="http://www.w3.org/1999/xlink" content-type="dwc:verbatimCoordinates" xlink:type="simple">
                  <named-content content-type="geo-json" specific-use="{&#34;type&#34;:&#34;Point&#34;,&#34;coordinates&#34;:[-7.512000,37.682000]}" id="NCID0ENRCI" xlink:type="simple">37.682°N, 7.512°W</named-content>
                </named-content>
              </td><td rowspan="1" colspan="1">BGE_00110_C01</td><td rowspan="1" colspan="1">
                <ext-link xmlns:xlink="http://www.w3.org/1999/xlink" xlink:href="http://www.boldsystems.org/index.php/Public_RecordView?processid=BSNTN500-23" ext-link-type="uri" xlink:type="simple">BSNTN500-23</ext-link>
              </td><td rowspan="4" colspan="1">
                <sup>N</sup>
                <ext-link xmlns:xlink="http://www.w3.org/1999/xlink" xlink:href="http://boldsystems.org/index.php/Public_BarcodeCluster?clusteruri=BOLD:AFO2116" ext-link-type="uri" xlink:type="simple">BOLD:AFO2116</ext-link>
              </td></tr><tr><td rowspan="1" colspan="1">BGE_00228_G10</td><td rowspan="1" colspan="1">
                <ext-link xmlns:xlink="http://www.w3.org/1999/xlink" xlink:href="http://www.boldsystems.org/index.php/Public_RecordView?processid=BSNTN937-23" ext-link-type="uri" xlink:type="simple">BSNTN937-23</ext-link>
              </td></tr><tr><td rowspan="1" colspan="1">BGE_00228_G11</td><td rowspan="1" colspan="1">
                <ext-link xmlns:xlink="http://www.w3.org/1999/xlink" xlink:href="http://www.boldsystems.org/index.php/Public_RecordView?processid=BSNTN938-23" ext-link-type="uri" xlink:type="simple">BSNTN938-23</ext-link>
              </td></tr><tr><td rowspan="1" colspan="1">Guarda, Praia Fluvial de Sabugueiro</td><td rowspan="1" colspan="1">
                <named-content xmlns:xlink="http://www.w3.org/1999/xlink" content-type="dwc:verbatimCoordinates" xlink:type="simple">
                  <named-content content-type="geo-json" specific-use="{&#34;type&#34;:&#34;Point&#34;,&#34;coordinates&#34;:[-7.640000,40.401000]}" id="NCID0EOTCI" xlink:type="simple">40.401°N, 7.640°W</named-content>
                </named-content>
              </td><td rowspan="1" colspan="1">BGE_00227_A05</td><td rowspan="1" colspan="1">
                <ext-link xmlns:xlink="http://www.w3.org/1999/xlink" xlink:href="http://www.boldsystems.org/index.php/Public_RecordView?processid=BSNTN955-23" ext-link-type="uri" xlink:type="simple">BSNTN955-23</ext-link>
              </td></tr><tr><td rowspan="2" colspan="1">
                <italic>
                  <tp:taxon-name><tp:taxon-name-part taxon-name-part-type="genus" reg="Unionicola">Unionicola</tp:taxon-name-part><tp:taxon-name-part taxon-name-part-type="species" reg="minor">minor</tp:taxon-name-part></tp:taxon-name>
                </italic>
              </td><td rowspan="1" colspan="1">Beja, São João dos Caldeireiros</td><td rowspan="1" colspan="1">
                <named-content xmlns:xlink="http://www.w3.org/1999/xlink" content-type="dwc:verbatimCoordinates" xlink:type="simple">
                  <named-content content-type="geo-json" specific-use="{&#34;type&#34;:&#34;Point&#34;,&#34;coordinates&#34;:[-7.810000,37.626000]}" id="NCID0EZUCI" xlink:type="simple">37.626°N, 7.810°W</named-content>
                </named-content>
              </td><td rowspan="1" colspan="1">BGE_00110_H06</td><td rowspan="1" colspan="1">
                <ext-link xmlns:xlink="http://www.w3.org/1999/xlink" xlink:href="http://www.boldsystems.org/index.php/Public_RecordView?processid=BSNTN565-23" ext-link-type="uri" xlink:type="simple">BSNTN565-23</ext-link>
              </td><td rowspan="2" colspan="1">
                <sup>N</sup>
                <ext-link xmlns:xlink="http://www.w3.org/1999/xlink" xlink:href="http://boldsystems.org/index.php/Public_BarcodeCluster?clusteruri=BOLD:AFO2171" ext-link-type="uri" xlink:type="simple">BOLD:AFO2171</ext-link>
              </td></tr><tr><td rowspan="1" colspan="1">Beja, Moinho de Alferes 2</td><td rowspan="1" colspan="1">
                <named-content xmlns:xlink="http://www.w3.org/1999/xlink" content-type="dwc:verbatimCoordinates" xlink:type="simple">
                  <named-content content-type="geo-json" specific-use="{&#34;type&#34;:&#34;Point&#34;,&#34;coordinates&#34;:[-7.687000,37.503000]}" id="NCID0EAWCI" xlink:type="simple">37.503°N, 7.687°W</named-content>
                </named-content>
              </td><td rowspan="1" colspan="1">BGE_00228_E02</td><td rowspan="1" colspan="1">
                <ext-link xmlns:xlink="http://www.w3.org/1999/xlink" xlink:href="http://www.boldsystems.org/index.php/Public_RecordView?processid=BSNTN905-23" ext-link-type="uri" xlink:type="simple">BSNTN905-23</ext-link>
              </td></tr><tr><td rowspan="1" colspan="6">
                <bold>
                  <tp:taxon-name><tp:taxon-name-part taxon-name-part-type="family">Pionidae</tp:taxon-name-part></tp:taxon-name>
                </bold>
              </td></tr><tr><td rowspan="6" colspan="1">
                <italic>
                  <tp:taxon-name><tp:taxon-name-part taxon-name-part-type="genus" reg="Forelia">Forelia</tp:taxon-name-part><tp:taxon-name-part taxon-name-part-type="species" reg="longipalpis">longipalpis</tp:taxon-name-part></tp:taxon-name>
                </italic>
              </td><td rowspan="1" colspan="1">Guarda, Nossa Senhora do Desterro</td><td rowspan="1" colspan="1">
                <named-content xmlns:xlink="http://www.w3.org/1999/xlink" content-type="dwc:verbatimCoordinates" xlink:type="simple">
                  <named-content content-type="geo-json" specific-use="{&#34;type&#34;:&#34;Point&#34;,&#34;coordinates&#34;:[-7.694000,40.395000]}" id="NCID0EWXCI" xlink:type="simple">40.395°N, 7.694°W</named-content>
                </named-content>
              </td><td rowspan="1" colspan="1">BGE_00228_C01</td><td rowspan="1" colspan="1">
                <ext-link xmlns:xlink="http://www.w3.org/1999/xlink" xlink:href="http://www.boldsystems.org/index.php/Public_RecordView?processid=BSNTN880-23" ext-link-type="uri" xlink:type="simple">BSNTN880-23</ext-link>
              </td><td rowspan="6" colspan="1">
                <sup>N</sup>
                <ext-link xmlns:xlink="http://www.w3.org/1999/xlink" xlink:href="http://boldsystems.org/index.php/Public_BarcodeCluster?clusteruri=BOLD:AFV3893" ext-link-type="uri" xlink:type="simple">BOLD:AFV3893</ext-link>
              </td></tr><tr><td rowspan="1" colspan="1">Guarda, Covão da ponte</td><td rowspan="1" colspan="1">
                <named-content xmlns:xlink="http://www.w3.org/1999/xlink" content-type="dwc:verbatimCoordinates" xlink:type="simple">
                  <named-content content-type="geo-json" specific-use="{&#34;type&#34;:&#34;Point&#34;,&#34;coordinates&#34;:[-7.514000,40.443000]}" id="NCID0E4YCI" xlink:type="simple">40.443°N, 7.514°W</named-content>
                </named-content>
              </td><td rowspan="1" colspan="1">BGE_00228_C05</td><td rowspan="1" colspan="1">
                <ext-link xmlns:xlink="http://www.w3.org/1999/xlink" xlink:href="http://www.boldsystems.org/index.php/Public_RecordView?processid=BSNTN884-23" ext-link-type="uri" xlink:type="simple">BSNTN884-23</ext-link>
              </td></tr><tr><td rowspan="4" colspan="1">Guarda, Barragem do Vale do Rossim</td><td rowspan="4" colspan="1">
                <named-content xmlns:xlink="http://www.w3.org/1999/xlink" content-type="dwc:verbatimCoordinates" xlink:type="simple">
                  <named-content content-type="geo-json" specific-use="{&#34;type&#34;:&#34;Point&#34;,&#34;coordinates&#34;:[-7.589000,40.400000]}" id="NCID0EZZCI" xlink:type="simple">40.4°N, 7.589°W</named-content>
                </named-content>
              </td><td rowspan="1" colspan="1">BGE_00108_C02</td><td rowspan="1" colspan="1">
                <ext-link xmlns:xlink="http://www.w3.org/1999/xlink" xlink:href="http://www.boldsystems.org/index.php/Public_RecordView?processid=BBIOP121-24" ext-link-type="uri" xlink:type="simple">BBIOP121-24</ext-link>
              </td></tr><tr><td rowspan="1" colspan="1">BGE_00108_C03</td><td rowspan="1" colspan="1">
                <ext-link xmlns:xlink="http://www.w3.org/1999/xlink" xlink:href="http://www.boldsystems.org/index.php/Public_RecordView?processid=BBIOP122-24" ext-link-type="uri" xlink:type="simple">BBIOP122-24</ext-link>
              </td></tr><tr><td rowspan="1" colspan="1">BGE_00227_H02</td><td rowspan="1" colspan="1">
                <ext-link xmlns:xlink="http://www.w3.org/1999/xlink" xlink:href="http://www.boldsystems.org/index.php/Public_RecordView?processid=BSNTN1036-23" ext-link-type="uri" xlink:type="simple">BSNTN1036-23</ext-link>
              </td></tr><tr><td rowspan="1" colspan="1">BGE_00108_C04</td><td rowspan="1" colspan="1">
                <ext-link xmlns:xlink="http://www.w3.org/1999/xlink" xlink:href="http://www.boldsystems.org/index.php/Public_RecordView?processid=BBIOP123-24" ext-link-type="uri" xlink:type="simple">BBIOP123-24</ext-link>
              </td></tr><tr><td rowspan="6" colspan="1">
                <italic>
                  <tp:taxon-name><tp:taxon-name-part taxon-name-part-type="genus" reg="Forelia">Forelia</tp:taxon-name-part><tp:taxon-name-part taxon-name-part-type="species" reg="variegator">variegator</tp:taxon-name-part></tp:taxon-name>
                </italic>
              </td><td rowspan="1" colspan="1">Guarda, Central hidroelétrica de Ponte dos Jugais</td><td rowspan="1" colspan="1">
                <named-content xmlns:xlink="http://www.w3.org/1999/xlink" content-type="dwc:verbatimCoordinates" xlink:type="simple">
                  <named-content content-type="geo-json" specific-use="{&#34;type&#34;:&#34;Point&#34;,&#34;coordinates&#34;:[-7.706000,40.385000]}" id="NCID0EL3CI" xlink:type="simple">40.385°N, 7.706°W</named-content>
                </named-content>
              </td><td rowspan="1" colspan="1">BGE_00228_B06</td><td rowspan="1" colspan="1">
                <ext-link xmlns:xlink="http://www.w3.org/1999/xlink" xlink:href="http://www.boldsystems.org/index.php/Public_RecordView?processid=BSNTN873-23" ext-link-type="uri" xlink:type="simple">BSNTN873-23</ext-link>
              </td><td rowspan="6" colspan="1">
                <sup>N</sup>
                <ext-link xmlns:xlink="http://www.w3.org/1999/xlink" xlink:href="http://boldsystems.org/index.php/Public_BarcodeCluster?clusteruri=BOLD:AFU5459" ext-link-type="uri" xlink:type="simple">BOLD:AFU5459</ext-link>
              </td></tr><tr><td rowspan="1" colspan="1">Beja, São João dos Caldeireiros</td><td rowspan="1" colspan="1">
                <named-content xmlns:xlink="http://www.w3.org/1999/xlink" content-type="dwc:verbatimCoordinates" xlink:type="simple">
                  <named-content content-type="geo-json" specific-use="{&#34;type&#34;:&#34;Point&#34;,&#34;coordinates&#34;:[-7.810000,37.626000]}" id="NCID0ES4CI" xlink:type="simple">37.626°N, 7.81°W</named-content>
                </named-content>
              </td><td rowspan="1" colspan="1">BGE_00228_H09</td><td rowspan="1" colspan="1">
                <ext-link xmlns:xlink="http://www.w3.org/1999/xlink" xlink:href="http://www.boldsystems.org/index.php/Public_RecordView?processid=BSNTN948-23" ext-link-type="uri" xlink:type="simple">BSNTN948-23</ext-link>
              </td></tr><tr><td rowspan="2" colspan="1">Porto, Parque Molinológico e Florestal de Pias</td><td rowspan="2" colspan="1">
                <named-content xmlns:xlink="http://www.w3.org/1999/xlink" content-type="dwc:verbatimCoordinates" xlink:type="simple">
                  <named-content content-type="geo-json" specific-use="{&#34;type&#34;:&#34;Point&#34;,&#34;coordinates&#34;:[-8.256000,41.268000]}" id="NCID0EO5CI" xlink:type="simple">41.268°N, 8.256°W</named-content>
                </named-content>
              </td><td rowspan="1" colspan="1">BGE_00109_F12</td><td rowspan="1" colspan="1">
                <ext-link xmlns:xlink="http://www.w3.org/1999/xlink" xlink:href="http://www.boldsystems.org/index.php/Public_RecordView?processid=BBIOP072-24" ext-link-type="uri" xlink:type="simple">BBIOP072-24</ext-link>
              </td></tr><tr><td rowspan="1" colspan="1">BGE_00109_G01</td><td rowspan="1" colspan="1">
                <ext-link xmlns:xlink="http://www.w3.org/1999/xlink" xlink:href="http://www.boldsystems.org/index.php/Public_RecordView?processid=BBIOP073-24" ext-link-type="uri" xlink:type="simple">BBIOP073-24</ext-link>
              </td></tr><tr><td rowspan="1" colspan="1">Porto, Rio Este</td><td rowspan="1" colspan="1">
                <named-content xmlns:xlink="http://www.w3.org/1999/xlink" content-type="dwc:verbatimCoordinates" xlink:type="simple">
                  <named-content content-type="geo-json" specific-use="{&#34;type&#34;:&#34;Point&#34;,&#34;coordinates&#34;:[-8.695000,41.378000]}" id="NCID0EX6CI" xlink:type="simple">41.378°N, 8.695°W</named-content>
                </named-content>
              </td><td rowspan="1" colspan="1">BGE_00109_G05</td><td rowspan="1" colspan="1">
                <ext-link xmlns:xlink="http://www.w3.org/1999/xlink" xlink:href="http://www.boldsystems.org/index.php/Public_RecordView?processid=BBIOP077-24" ext-link-type="uri" xlink:type="simple">BBIOP077-24</ext-link>
              </td></tr><tr><td rowspan="1" colspan="1">Guarda, Nossa Senhora do Desterro</td><td rowspan="1" colspan="1">
                <named-content xmlns:xlink="http://www.w3.org/1999/xlink" content-type="dwc:verbatimCoordinates" xlink:type="simple">
                  <named-content content-type="geo-json" specific-use="{&#34;type&#34;:&#34;Point&#34;,&#34;coordinates&#34;:[-7.694000,40.395000]}" id="NCID0ETADI" xlink:type="simple">40.395°N, 7.694°W</named-content>
                </named-content>
              </td><td rowspan="1" colspan="1">BGE_00108_F05</td><td rowspan="1" colspan="1">
                <ext-link xmlns:xlink="http://www.w3.org/1999/xlink" xlink:href="http://www.boldsystems.org/index.php/Public_RecordView?processid=BBIOP160-24" ext-link-type="uri" xlink:type="simple">BBIOP160-24</ext-link>
              </td></tr><tr><td rowspan="2" colspan="1">
                <italic>
                  <tp:taxon-name><tp:taxon-name-part taxon-name-part-type="genus" reg="Hydrochoreutes">Hydrochoreutes</tp:taxon-name-part><tp:taxon-name-part taxon-name-part-type="species" reg="krameri">krameri</tp:taxon-name-part></tp:taxon-name>
                </italic>
              </td><td rowspan="1" colspan="1">Beja, Herdade de Alagães (pond)</td><td rowspan="1" colspan="1">
                <named-content xmlns:xlink="http://www.w3.org/1999/xlink" content-type="dwc:verbatimCoordinates" xlink:type="simple">
                  <named-content content-type="geo-json" specific-use="{&#34;type&#34;:&#34;Point&#34;,&#34;coordinates&#34;:[-7.848000,37.673000]}" id="NCID0E5BDI" xlink:type="simple">37.673°N, 7.848°W</named-content>
                </named-content>
              </td><td rowspan="1" colspan="1">BGE_00110_D11</td><td rowspan="1" colspan="1">
                <ext-link xmlns:xlink="http://www.w3.org/1999/xlink" xlink:href="http://www.boldsystems.org/index.php/Public_RecordView?processid=BSNTN522-23" ext-link-type="uri" xlink:type="simple">BSNTN522-23</ext-link>
              </td><td rowspan="2" colspan="1">
                <ext-link xmlns:xlink="http://www.w3.org/1999/xlink" xlink:href="http://boldsystems.org/index.php/Public_BarcodeCluster?clusteruri=BOLD:ACR9737" ext-link-type="uri" xlink:type="simple">BOLD:ACR9737</ext-link>
              </td></tr><tr><td rowspan="1" colspan="1">Guarda, Covão do Forno</td><td rowspan="1" colspan="1">
                <named-content xmlns:xlink="http://www.w3.org/1999/xlink" content-type="dwc:verbatimCoordinates" xlink:type="simple">
                  <named-content content-type="geo-json" specific-use="{&#34;type&#34;:&#34;Point&#34;,&#34;coordinates&#34;:[-7.638000,40.369000]}" id="NCID0EDDDI" xlink:type="simple">40.369°N, 7.638°W</named-content>
                </named-content>
              </td><td rowspan="1" colspan="1">BGE_00227_D12</td><td rowspan="1" colspan="1">
                <ext-link xmlns:xlink="http://www.w3.org/1999/xlink" xlink:href="http://www.boldsystems.org/index.php/Public_RecordView?processid=BSNTN998-23" ext-link-type="uri" xlink:type="simple">BSNTN998-23</ext-link>
              </td></tr><tr><td rowspan="3" colspan="1">
                <italic>
                  <tp:taxon-name><tp:taxon-name-part taxon-name-part-type="genus" reg="Tiphys">Tiphys</tp:taxon-name-part><tp:taxon-name-part taxon-name-part-type="species" reg="torris">torris</tp:taxon-name-part></tp:taxon-name>
                </italic>
              </td><td rowspan="1" colspan="1">Beja, Zambujeira do Mar</td><td rowspan="1" colspan="1">
                <named-content xmlns:xlink="http://www.w3.org/1999/xlink" content-type="dwc:verbatimCoordinates" xlink:type="simple">
                  <named-content content-type="geo-json" specific-use="{&#34;type&#34;:&#34;Point&#34;,&#34;coordinates&#34;:[-8.723000,37.399000]}" id="NCID0EOEDI" xlink:type="simple">37.399°N, 8.723°W</named-content>
                </named-content>
              </td><td rowspan="1" colspan="1">BGE_00110_F02</td><td rowspan="1" colspan="1">
                <ext-link xmlns:xlink="http://www.w3.org/1999/xlink" xlink:href="http://www.boldsystems.org/index.php/Public_RecordView?processid=BSNTN537-23" ext-link-type="uri" xlink:type="simple">BSNTN537-23</ext-link>
              </td><td rowspan="3" colspan="1">
                <ext-link xmlns:xlink="http://www.w3.org/1999/xlink" xlink:href="http://boldsystems.org/index.php/Public_BarcodeCluster?clusteruri=BOLD:ACR9977" ext-link-type="uri" xlink:type="simple">BOLD:ACR9977</ext-link>
              </td></tr><tr><td rowspan="1" colspan="1">Guarda, Praia Fluvial de Sabugueiro</td><td rowspan="1" colspan="1">
                <named-content xmlns:xlink="http://www.w3.org/1999/xlink" content-type="dwc:verbatimCoordinates" xlink:type="simple">
                  <named-content content-type="geo-json" specific-use="{&#34;type&#34;:&#34;Point&#34;,&#34;coordinates&#34;:[-7.640000,40.401000]}" id="NCID0ETFDI" xlink:type="simple">40.401°N, 7.64°W</named-content>
                </named-content>
              </td><td rowspan="1" colspan="1">BGE_00227_A06</td><td rowspan="1" colspan="1">
                <ext-link xmlns:xlink="http://www.w3.org/1999/xlink" xlink:href="http://www.boldsystems.org/index.php/Public_RecordView?processid=BSNTN956-23" ext-link-type="uri" xlink:type="simple">BSNTN956-23</ext-link>
              </td></tr><tr><td rowspan="1" colspan="1">Guarda, Nossa Senhora do Desterro</td><td rowspan="1" colspan="1">
                <named-content xmlns:xlink="http://www.w3.org/1999/xlink" content-type="dwc:verbatimCoordinates" xlink:type="simple">
                  <named-content content-type="geo-json" specific-use="{&#34;type&#34;:&#34;Point&#34;,&#34;coordinates&#34;:[-7.694000,40.395000]}" id="NCID0EPGDI" xlink:type="simple">40.395°N, 7.694°W</named-content>
                </named-content>
              </td><td rowspan="1" colspan="1">BGE_00228_B10</td><td rowspan="1" colspan="1">
                <ext-link xmlns:xlink="http://www.w3.org/1999/xlink" xlink:href="http://www.boldsystems.org/index.php/Public_RecordView?processid=BSNTN877-23" ext-link-type="uri" xlink:type="simple">BSNTN877-23</ext-link>
              </td></tr><tr><td rowspan="1" colspan="1">
                <italic>
                  <tp:taxon-name><tp:taxon-name-part taxon-name-part-type="genus" reg="Nautarachna">Nautarachna</tp:taxon-name-part><tp:taxon-name-part taxon-name-part-type="species" reg="crassa">crassa</tp:taxon-name-part></tp:taxon-name>
                </italic>
              </td><td rowspan="1" colspan="1">Guarda, Casa do Cantoneiro</td><td rowspan="1" colspan="1">
                <named-content xmlns:xlink="http://www.w3.org/1999/xlink" content-type="dwc:verbatimCoordinates" xlink:type="simple">
                  <named-content content-type="geo-json" specific-use="{&#34;type&#34;:&#34;Point&#34;,&#34;coordinates&#34;:[-7.603000,40.418000]}" id="NCID0E1HDI" xlink:type="simple">40.418°N, 7.603°W</named-content>
                </named-content>
              </td><td rowspan="1" colspan="1">BGE_00227_E01</td><td rowspan="1" colspan="1">
                <ext-link xmlns:xlink="http://www.w3.org/1999/xlink" xlink:href="http://www.boldsystems.org/index.php/Public_RecordView?processid=BSNTN999-23" ext-link-type="uri" xlink:type="simple">BSNTN999-23</ext-link>
              </td><td rowspan="1" colspan="1">
                <sup>N</sup>
                <ext-link xmlns:xlink="http://www.w3.org/1999/xlink" xlink:href="http://boldsystems.org/index.php/Public_BarcodeCluster?clusteruri=BOLD:AFV0462" ext-link-type="uri" xlink:type="simple">BOLD:AFV0462</ext-link>
              </td></tr><tr><td rowspan="12" colspan="1">
                <italic>
                  <tp:taxon-name><tp:taxon-name-part taxon-name-part-type="genus" reg="Piona">Piona</tp:taxon-name-part><tp:taxon-name-part taxon-name-part-type="species" reg="carnea">carnea</tp:taxon-name-part></tp:taxon-name>
                </italic>
              </td><td rowspan="1" colspan="1">Guarda, Lagoa</td><td rowspan="1" colspan="1">
                <named-content xmlns:xlink="http://www.w3.org/1999/xlink" content-type="dwc:verbatimCoordinates" xlink:type="simple">
                  <named-content content-type="geo-json" specific-use="{&#34;type&#34;:&#34;Point&#34;,&#34;coordinates&#34;:[-7.549000,40.350000]}" id="NCID0EQJDI" xlink:type="simple">40.350°N, 7.549°W</named-content>
                </named-content>
              </td><td rowspan="1" colspan="1">BGE_00108_A10</td><td rowspan="1" colspan="1">
                <ext-link xmlns:xlink="http://www.w3.org/1999/xlink" xlink:href="http://www.boldsystems.org/index.php/Public_RecordView?processid=BBIOP105-24" ext-link-type="uri" xlink:type="simple">BBIOP105-24</ext-link>
              </td><td rowspan="1" colspan="1">
                <ext-link xmlns:xlink="http://www.w3.org/1999/xlink" xlink:href="http://boldsystems.org/index.php/Public_BarcodeCluster?clusteruri=BOLD:ACS0622" ext-link-type="uri" xlink:type="simple">BOLD:ACS0622</ext-link>
              </td></tr><tr><td rowspan="7" colspan="1">Beja, São Sebastião dos Carros</td><td rowspan="7" colspan="1">
                <named-content xmlns:xlink="http://www.w3.org/1999/xlink" content-type="dwc:verbatimCoordinates" xlink:type="simple">
                  <named-content content-type="geo-json" specific-use="{&#34;type&#34;:&#34;Point&#34;,&#34;coordinates&#34;:[-7.754000,37.598000]}" id="NCID0EVKDI" xlink:type="simple">37.598°N, 7.754°W</named-content>
                </named-content>
              </td><td rowspan="1" colspan="1">BGE_00110_G05</td><td rowspan="1" colspan="1">
                <ext-link xmlns:xlink="http://www.w3.org/1999/xlink" xlink:href="http://www.boldsystems.org/index.php/Public_RecordView?processid=BSNTN552-23" ext-link-type="uri" xlink:type="simple">BSNTN552-23</ext-link>
              </td><td rowspan="9" colspan="1">
                <ext-link xmlns:xlink="http://www.w3.org/1999/xlink" xlink:href="http://boldsystems.org/index.php/Public_BarcodeCluster?clusteruri=BOLD:ACM0527" ext-link-type="uri" xlink:type="simple">BOLD:ACM0527</ext-link>
              </td></tr><tr><td rowspan="1" colspan="1">BGE_00110_G06</td><td rowspan="1" colspan="1">
                <ext-link xmlns:xlink="http://www.w3.org/1999/xlink" xlink:href="http://www.boldsystems.org/index.php/Public_RecordView?processid=BSNTN553-23" ext-link-type="uri" xlink:type="simple">BSNTN553-23</ext-link>
              </td></tr><tr><td rowspan="1" colspan="1">BGE_00110_G07</td><td rowspan="1" colspan="1">
                <ext-link xmlns:xlink="http://www.w3.org/1999/xlink" xlink:href="http://www.boldsystems.org/index.php/Public_RecordView?processid=BSNTN554-23" ext-link-type="uri" xlink:type="simple">BSNTN554-23</ext-link>
              </td></tr><tr><td rowspan="1" colspan="1">BGE_00110_G08</td><td rowspan="1" colspan="1">
                <ext-link xmlns:xlink="http://www.w3.org/1999/xlink" xlink:href="http://www.boldsystems.org/index.php/Public_RecordView?processid=BSNTN555-23" ext-link-type="uri" xlink:type="simple">BSNTN555-23</ext-link>
              </td></tr><tr><td rowspan="1" colspan="1">BGE_00110_G12</td><td rowspan="1" colspan="1">
                <ext-link xmlns:xlink="http://www.w3.org/1999/xlink" xlink:href="http://www.boldsystems.org/index.php/Public_RecordView?processid=BSNTN559-23" ext-link-type="uri" xlink:type="simple">BSNTN559-23</ext-link>
              </td></tr><tr><td rowspan="1" colspan="1">BGE_00228_D08</td><td rowspan="1" colspan="1">
                <ext-link xmlns:xlink="http://www.w3.org/1999/xlink" xlink:href="http://www.boldsystems.org/index.php/Public_RecordView?processid=BSNTN899-23" ext-link-type="uri" xlink:type="simple">BSNTN899-23</ext-link>
              </td></tr><tr><td rowspan="1" colspan="1">BGE_00228_D10</td><td rowspan="1" colspan="1">
                <ext-link xmlns:xlink="http://www.w3.org/1999/xlink" xlink:href="http://www.boldsystems.org/index.php/Public_RecordView?processid=BSNTN901-23" ext-link-type="uri" xlink:type="simple">BSNTN901-23</ext-link>
              </td></tr><tr><td rowspan="1" colspan="1">Beja, Herdade de Alagães</td><td rowspan="1" colspan="1">
                <named-content xmlns:xlink="http://www.w3.org/1999/xlink" content-type="dwc:verbatimCoordinates" xlink:type="simple">
                  <named-content content-type="geo-json" specific-use="{&#34;type&#34;:&#34;Point&#34;,&#34;coordinates&#34;:[-7.848000,37.678000]}" id="NCID0EIODI" xlink:type="simple">37.678°N, 7.848°W</named-content>
                </named-content>
              </td><td rowspan="1" colspan="1">BGE_00228_E08</td><td rowspan="1" colspan="1">
                <ext-link xmlns:xlink="http://www.w3.org/1999/xlink" xlink:href="http://www.boldsystems.org/index.php/Public_RecordView?processid=BSNTN911-23" ext-link-type="uri" xlink:type="simple">BSNTN911-23</ext-link>
              </td></tr><tr><td rowspan="1" colspan="1">Vila Real, Noura stream</td><td rowspan="1" colspan="1">
                <named-content xmlns:xlink="http://www.w3.org/1999/xlink" content-type="dwc:verbatimCoordinates" xlink:type="simple">
                  <named-content content-type="geo-json" specific-use="{&#34;type&#34;:&#34;Point&#34;,&#34;coordinates&#34;:[-7.417000,41.409000]}" id="NCID0EEPDI" xlink:type="simple">41.409°N, 7.417°W</named-content>
                </named-content>
              </td><td rowspan="1" colspan="1">BGE_00109_D10</td><td rowspan="1" colspan="1">
                <ext-link xmlns:xlink="http://www.w3.org/1999/xlink" xlink:href="http://www.boldsystems.org/index.php/Public_RecordView?processid=BBIOP046-24" ext-link-type="uri" xlink:type="simple">BBIOP046-24</ext-link>
              </td></tr><tr><td rowspan="2" colspan="1">Guarda, Lagoa</td><td rowspan="2" colspan="1">
                <named-content xmlns:xlink="http://www.w3.org/1999/xlink" content-type="dwc:verbatimCoordinates" xlink:type="simple">
                  <named-content content-type="geo-json" specific-use="{&#34;type&#34;:&#34;Point&#34;,&#34;coordinates&#34;:[-7.549000,40.350000]}" id="NCID0EAQDI" xlink:type="simple">40.350°N, 7.549°W</named-content>
                </named-content>
              </td><td rowspan="1" colspan="1">BGE_00108_A10</td><td rowspan="1" colspan="1">
                <ext-link xmlns:xlink="http://www.w3.org/1999/xlink" xlink:href="http://www.boldsystems.org/index.php/Public_RecordView?processid=BBIOP105-24" ext-link-type="uri" xlink:type="simple">BBIOP105-24</ext-link>
              </td><td rowspan="2" colspan="1">
                <ext-link xmlns:xlink="http://www.w3.org/1999/xlink" xlink:href="http://boldsystems.org/index.php/Public_BarcodeCluster?clusteruri=BOLD:ACS0622" ext-link-type="uri" xlink:type="simple">BOLD:ACS0622</ext-link>
              </td></tr><tr><td rowspan="1" colspan="1">BGE_00108_A12</td><td rowspan="1" colspan="1">
                <ext-link xmlns:xlink="http://www.w3.org/1999/xlink" xlink:href="http://www.boldsystems.org/index.php/Public_RecordView?processid=BBIOP107-24" ext-link-type="uri" xlink:type="simple">BBIOP107-24</ext-link>
              </td></tr><tr><td rowspan="1" colspan="1">
                <italic>
                  <tp:taxon-name><tp:taxon-name-part taxon-name-part-type="genus" reg="Piona">Piona</tp:taxon-name-part><tp:taxon-name-part taxon-name-part-type="species" reg="variabilis">variabilis</tp:taxon-name-part></tp:taxon-name>
                </italic>
              </td><td rowspan="1" colspan="1">Beja, São Sebastião dos Carros</td><td rowspan="1" colspan="1">
                <named-content xmlns:xlink="http://www.w3.org/1999/xlink" content-type="dwc:verbatimCoordinates" xlink:type="simple">
                  <named-content content-type="geo-json" specific-use="{&#34;type&#34;:&#34;Point&#34;,&#34;coordinates&#34;:[-7.754000,37.598000]}" id="NCID0EBSDI" xlink:type="simple">37.598°N, 7.754°W</named-content>
                </named-content>
              </td><td rowspan="1" colspan="1">BGE_00110_H01</td><td rowspan="1" colspan="1">
                <ext-link xmlns:xlink="http://www.w3.org/1999/xlink" xlink:href="http://www.boldsystems.org/index.php/Public_RecordView?processid=BSNTN560-23" ext-link-type="uri" xlink:type="simple">BSNTN560-23</ext-link>
              </td><td rowspan="1" colspan="1">
                <ext-link xmlns:xlink="http://www.w3.org/1999/xlink" xlink:href="http://boldsystems.org/index.php/Public_BarcodeCluster?clusteruri=BOLD:AAU0701" ext-link-type="uri" xlink:type="simple">BOLD:AAU0701</ext-link>
              </td></tr><tr><td rowspan="5" colspan="1">
                <italic>
                  <tp:taxon-name><tp:taxon-name-part taxon-name-part-type="genus" reg="Pionopsis">Pionopsis</tp:taxon-name-part><tp:taxon-name-part taxon-name-part-type="species" reg="lutescens">lutescens</tp:taxon-name-part></tp:taxon-name>
                </italic>
              </td><td rowspan="1" colspan="1">Porto, Parque Torre de Vilar</td><td rowspan="1" colspan="1">
                <named-content xmlns:xlink="http://www.w3.org/1999/xlink" content-type="dwc:verbatimCoordinates" xlink:type="simple">
                  <named-content content-type="geo-json" specific-use="{&#34;type&#34;:&#34;Point&#34;,&#34;coordinates&#34;:[-8.210000,41.287000]}" id="NCID0EVTDI" xlink:type="simple">41.287°N, 8.210°W</named-content>
                </named-content>
              </td><td rowspan="1" colspan="1">BGE_00109_F06</td><td rowspan="1" colspan="1">
                <ext-link xmlns:xlink="http://www.w3.org/1999/xlink" xlink:href="http://www.boldsystems.org/index.php/Public_RecordView?processid=BBIOP066-24" ext-link-type="uri" xlink:type="simple">BBIOP066-24</ext-link>
              </td><td rowspan="5" colspan="1">
                <sup>N</sup>
                <ext-link xmlns:xlink="http://www.w3.org/1999/xlink" xlink:href="http://boldsystems.org/index.php/Public_BarcodeCluster?clusteruri=BOLD:AFV3897" ext-link-type="uri" xlink:type="simple">BOLD:AFV3897</ext-link>
              </td></tr><tr><td rowspan="1" colspan="1">Porto, Parque Molinológico e Florestal de Pias</td><td rowspan="1" colspan="1">
                <named-content xmlns:xlink="http://www.w3.org/1999/xlink" content-type="dwc:verbatimCoordinates" xlink:type="simple">
                  <named-content content-type="geo-json" specific-use="{&#34;type&#34;:&#34;Point&#34;,&#34;coordinates&#34;:[-8.256000,41.268000]}" id="NCID0E3UDI" xlink:type="simple">41.268°N, 8.256°W</named-content>
                </named-content>
              </td><td rowspan="1" colspan="1">BGE_00109_F11</td><td rowspan="1" colspan="1">
                <ext-link xmlns:xlink="http://www.w3.org/1999/xlink" xlink:href="http://www.boldsystems.org/index.php/Public_RecordView?processid=BBIOP071-24" ext-link-type="uri" xlink:type="simple">BBIOP071-24</ext-link>
              </td></tr><tr><td rowspan="3" colspan="1">Guarda, Cise</td><td rowspan="3" colspan="1">
                <named-content xmlns:xlink="http://www.w3.org/1999/xlink" content-type="dwc:verbatimCoordinates" xlink:type="simple">
                  <named-content content-type="geo-json" specific-use="{&#34;type&#34;:&#34;Point&#34;,&#34;coordinates&#34;:[-7.709000,40.419000]}" id="NCID0EYVDI" xlink:type="simple">40.419°N, 7.709°W</named-content>
                </named-content>
              </td><td rowspan="1" colspan="1">BGE_00109_A05</td><td rowspan="1" colspan="1">
                <ext-link xmlns:xlink="http://www.w3.org/1999/xlink" xlink:href="http://www.boldsystems.org/index.php/Public_RecordView?processid=BBIOP005-24" ext-link-type="uri" xlink:type="simple">BBIOP005-24</ext-link>
              </td></tr><tr><td rowspan="1" colspan="1">BGE_00109_A06</td><td rowspan="1" colspan="1">
                <ext-link xmlns:xlink="http://www.w3.org/1999/xlink" xlink:href="http://www.boldsystems.org/index.php/Public_RecordView?processid=BBIOP006-24" ext-link-type="uri" xlink:type="simple">BBIOP006-24</ext-link>
              </td></tr><tr><td rowspan="1" colspan="1">BGE_00227_B08</td><td rowspan="1" colspan="1">
                <ext-link xmlns:xlink="http://www.w3.org/1999/xlink" xlink:href="http://www.boldsystems.org/index.php/Public_RecordView?processid=BSNTN970-23" ext-link-type="uri" xlink:type="simple">BSNTN970-23</ext-link>
              </td></tr><tr><td rowspan="1" colspan="6">
                <bold>
                  <tp:taxon-name><tp:taxon-name-part taxon-name-part-type="family">Aturidae</tp:taxon-name-part></tp:taxon-name>
                </bold>
              </td></tr><tr><td rowspan="2" colspan="1">
                <italic>
                  <tp:taxon-name><tp:taxon-name-part taxon-name-part-type="genus" reg="Aturus">Aturus</tp:taxon-name-part><tp:taxon-name-part taxon-name-part-type="species" reg="scaber">scaber</tp:taxon-name-part></tp:taxon-name>
                </italic>
              </td><td rowspan="1" colspan="1">Porto, Moinho da Tapada</td><td rowspan="1" colspan="1">
                <named-content xmlns:xlink="http://www.w3.org/1999/xlink" content-type="dwc:verbatimCoordinates" xlink:type="simple">
                  <named-content content-type="geo-json" specific-use="{&#34;type&#34;:&#34;Point&#34;,&#34;coordinates&#34;:[-8.307000,41.263000]}" id="NCID0EIYDI" xlink:type="simple">41.263°N, 8.307°W</named-content>
                </named-content>
              </td><td rowspan="1" colspan="1">BGE_00109_E03</td><td rowspan="1" colspan="1">
                <ext-link xmlns:xlink="http://www.w3.org/1999/xlink" xlink:href="http://www.boldsystems.org/index.php/Public_RecordView?processid=BBIOP051-24" ext-link-type="uri" xlink:type="simple">BBIOP051-24</ext-link>
              </td><td rowspan="2" colspan="1">
                <ext-link xmlns:xlink="http://www.w3.org/1999/xlink" xlink:href="http://boldsystems.org/index.php/Public_BarcodeCluster?clusteruri=BOLD:ACQ9097" ext-link-type="uri" xlink:type="simple">BOLD:ACQ9097</ext-link>
              </td></tr><tr><td rowspan="1" colspan="1">Porto, Parque Molinológico e Florestal de Pias</td><td rowspan="1" colspan="1">
                <named-content xmlns:xlink="http://www.w3.org/1999/xlink" content-type="dwc:verbatimCoordinates" xlink:type="simple">
                  <named-content content-type="geo-json" specific-use="{&#34;type&#34;:&#34;Point&#34;,&#34;coordinates&#34;:[-8.256000,41.268000]}" id="NCID0ENZDI" xlink:type="simple">41.268°N, 8.256°W</named-content>
                </named-content>
              </td><td rowspan="1" colspan="1">BGE_00109_G03</td><td rowspan="1" colspan="1">
                <ext-link xmlns:xlink="http://www.w3.org/1999/xlink" xlink:href="http://www.boldsystems.org/index.php/Public_RecordView?processid=BBIOP075-24" ext-link-type="uri" xlink:type="simple">BBIOP075-24</ext-link>
              </td></tr><tr><td rowspan="1" colspan="6">
                <bold>
                  <tp:taxon-name><tp:taxon-name-part taxon-name-part-type="family">Mideopsidae</tp:taxon-name-part></tp:taxon-name>
                </bold>
              </td></tr><tr><td rowspan="41" colspan="1">
                <italic>
                  <tp:taxon-name><tp:taxon-name-part taxon-name-part-type="genus" reg="Mideopsis">Mideopsis</tp:taxon-name-part><tp:taxon-name-part taxon-name-part-type="species" reg="roztoczensis">roztoczensis</tp:taxon-name-part></tp:taxon-name>
                </italic>
              </td><td rowspan="1" colspan="1">Beja, Moinho de Alferes 1</td><td rowspan="1" colspan="1">
                <named-content xmlns:xlink="http://www.w3.org/1999/xlink" content-type="dwc:verbatimCoordinates" xlink:type="simple">
                  <named-content content-type="geo-json" specific-use="{&#34;type&#34;:&#34;Point&#34;,&#34;coordinates&#34;:[-7.690000,37.502000]}" id="NCID0ED2DI" xlink:type="simple">37.502°N, 7.690°W</named-content>
                </named-content>
              </td><td rowspan="1" colspan="1">BGE_00110_B10</td><td rowspan="1" colspan="1">
                <ext-link xmlns:xlink="http://www.w3.org/1999/xlink" xlink:href="http://www.boldsystems.org/index.php/Public_RecordView?processid=BSNTN497-23" ext-link-type="uri" xlink:type="simple">BSNTN497-23</ext-link>
              </td><td rowspan="9" colspan="1">
                <sup>N</sup>
                <ext-link xmlns:xlink="http://www.w3.org/1999/xlink" xlink:href="http://boldsystems.org/index.php/Public_BarcodeCluster?clusteruri=BOLD:AFP5421" ext-link-type="uri" xlink:type="simple">BOLD:AFP5421</ext-link>
              </td></tr><tr><td rowspan="6" colspan="1">Beja, Pulo do Lobo</td><td rowspan="4" colspan="1">
                <named-content xmlns:xlink="http://www.w3.org/1999/xlink" content-type="dwc:verbatimCoordinates" xlink:type="simple">
                  <named-content content-type="geo-json" specific-use="{&#34;type&#34;:&#34;Point&#34;,&#34;coordinates&#34;:[-7.633000,37.805000]}" id="NCID0EK3DI" xlink:type="simple">37.805°N, 7.633°W</named-content>
                </named-content>
              </td><td rowspan="1" colspan="1">BGE_00110_C08</td><td rowspan="1" colspan="1">
                <ext-link xmlns:xlink="http://www.w3.org/1999/xlink" xlink:href="http://www.boldsystems.org/index.php/Public_RecordView?processid=BSNTN507-23" ext-link-type="uri" xlink:type="simple">BSNTN507-23</ext-link>
              </td></tr><tr><td rowspan="1" colspan="1">BGE_00110_C09</td><td rowspan="1" colspan="1">
                <ext-link xmlns:xlink="http://www.w3.org/1999/xlink" xlink:href="http://www.boldsystems.org/index.php/Public_RecordView?processid=BSNTN508-23" ext-link-type="uri" xlink:type="simple">BSNTN508-23</ext-link>
              </td></tr><tr><td rowspan="1" colspan="1">BGE_00110_C10</td><td rowspan="1" colspan="1">
                <ext-link xmlns:xlink="http://www.w3.org/1999/xlink" xlink:href="http://www.boldsystems.org/index.php/Public_RecordView?processid=BSNTN509-23" ext-link-type="uri" xlink:type="simple">BSNTN509-23</ext-link>
              </td></tr><tr><td rowspan="1" colspan="1">BGE_00110_C11</td><td rowspan="1" colspan="1">
                <ext-link xmlns:xlink="http://www.w3.org/1999/xlink" xlink:href="http://www.boldsystems.org/index.php/Public_RecordView?processid=BSNTN510-23" ext-link-type="uri" xlink:type="simple">BSNTN510-23</ext-link>
              </td></tr><tr><td rowspan="2" colspan="1">
                <named-content xmlns:xlink="http://www.w3.org/1999/xlink" content-type="dwc:verbatimCoordinates" xlink:type="simple">
                  <named-content content-type="geo-json" specific-use="{&#34;type&#34;:&#34;Point&#34;,&#34;coordinates&#34;:[-7.633000,37.805000]}" id="NCID0EK5DI" xlink:type="simple">37.805°N, 7.633°W</named-content>
                </named-content>
              </td><td rowspan="1" colspan="1">BGE_00110_C12</td><td rowspan="1" colspan="1">
                <ext-link xmlns:xlink="http://www.w3.org/1999/xlink" xlink:href="http://www.boldsystems.org/index.php/Public_RecordView?processid=BSNTN511-23" ext-link-type="uri" xlink:type="simple">BSNTN511-23</ext-link>
              </td></tr><tr><td rowspan="1" colspan="1">BGE_00228_G12</td><td rowspan="1" colspan="1">
                <ext-link xmlns:xlink="http://www.w3.org/1999/xlink" xlink:href="http://www.boldsystems.org/index.php/Public_RecordView?processid=BSNTN939-23" ext-link-type="uri" xlink:type="simple">BSNTN939-23</ext-link>
              </td></tr><tr><td rowspan="1" colspan="1">Vila Real, Noura stream</td><td rowspan="1" colspan="1">
                <named-content xmlns:xlink="http://www.w3.org/1999/xlink" content-type="dwc:verbatimCoordinates" xlink:type="simple">
                  <named-content content-type="geo-json" specific-use="{&#34;type&#34;:&#34;Point&#34;,&#34;coordinates&#34;:[-7.417000,41.409000]}" id="NCID0ET6DI" xlink:type="simple">41.409°N, 7.417°W</named-content>
                </named-content>
              </td><td rowspan="1" colspan="1">BGE_00109_D08</td><td rowspan="1" colspan="1">
                <ext-link xmlns:xlink="http://www.w3.org/1999/xlink" xlink:href="http://www.boldsystems.org/index.php/Public_RecordView?processid=BBIOP044-24" ext-link-type="uri" xlink:type="simple">BBIOP044-24</ext-link>
              </td></tr><tr><td rowspan="1" colspan="1">Beja, Zambujeira do Mar</td><td rowspan="1" colspan="1">
                <named-content xmlns:xlink="http://www.w3.org/1999/xlink" content-type="dwc:verbatimCoordinates" xlink:type="simple">
                  <named-content content-type="geo-json" specific-use="{&#34;type&#34;:&#34;Point&#34;,&#34;coordinates&#34;:[-8.680000,37.398000]}" id="NCID0EQAAK" xlink:type="simple">37.398°N, 8.680°W</named-content>
                </named-content>
              </td><td rowspan="1" colspan="1">BGE_00228_D03</td><td rowspan="1" colspan="1">
                <ext-link xmlns:xlink="http://www.w3.org/1999/xlink" xlink:href="http://www.boldsystems.org/index.php/Public_RecordView?processid=BSNTN894-23" ext-link-type="uri" xlink:type="simple">BSNTN894-23</ext-link>
              </td></tr><tr><td rowspan="2" colspan="1">Bragança, Gasparona</td><td rowspan="2" colspan="1">
                <named-content xmlns:xlink="http://www.w3.org/1999/xlink" content-type="dwc:verbatimCoordinates" xlink:type="simple">
                  <named-content content-type="geo-json" specific-use="{&#34;type&#34;:&#34;Point&#34;,&#34;coordinates&#34;:[-7.013000,41.850000]}" id="NCID0EMBAK" xlink:type="simple">41.850°N, 7.013°W</named-content>
                </named-content>
              </td><td rowspan="1" colspan="1">BGE_00109_C07</td><td rowspan="1" colspan="1">
                <ext-link xmlns:xlink="http://www.w3.org/1999/xlink" xlink:href="http://www.boldsystems.org/index.php/Public_RecordView?processid=BBIOP031-24" ext-link-type="uri" xlink:type="simple">BBIOP031-24</ext-link>
              </td><td rowspan="1" colspan="1">
                <sup>N</sup>
                <ext-link xmlns:xlink="http://www.w3.org/1999/xlink" xlink:href="http://boldsystems.org/index.php/Public_BarcodeCluster?clusteruri=BOLD:AFU6108" ext-link-type="uri" xlink:type="simple">BOLD:AFU6108</ext-link>
              </td></tr><tr><td rowspan="1" colspan="1">BGE_00109_C10</td><td rowspan="1" colspan="1">
                <ext-link xmlns:xlink="http://www.w3.org/1999/xlink" xlink:href="http://www.boldsystems.org/index.php/Public_RecordView?processid=BBIOP034-24" ext-link-type="uri" xlink:type="simple">BBIOP034-24</ext-link>
              </td><td rowspan="2" colspan="1">
                <sup>N</sup>
                <ext-link xmlns:xlink="http://www.w3.org/1999/xlink" xlink:href="http://boldsystems.org/index.php/Public_BarcodeCluster?clusteruri=BOLD:AFW3785" ext-link-type="uri" xlink:type="simple">BOLD:AFW3785</ext-link>
              </td></tr><tr><td rowspan="1" colspan="1">Guarda, Ponte dos Frades</td><td rowspan="1" colspan="1">
                <named-content xmlns:xlink="http://www.w3.org/1999/xlink" content-type="dwc:verbatimCoordinates" xlink:type="simple">
                  <named-content content-type="geo-json" specific-use="{&#34;type&#34;:&#34;Point&#34;,&#34;coordinates&#34;:[-7.526000,40.403000]}" id="NCID0ELDAK" xlink:type="simple">40.403°N, 7.526°W</named-content>
                </named-content>
              </td><td rowspan="1" colspan="1">BGE_00108_D06</td><td rowspan="1" colspan="1">
                <ext-link xmlns:xlink="http://www.w3.org/1999/xlink" xlink:href="http://www.boldsystems.org/index.php/Public_RecordView?processid=BBIOP137-24" ext-link-type="uri" xlink:type="simple">BBIOP137-24</ext-link>
              </td></tr><tr><td rowspan="5" colspan="1">Guarda, Casa do Loureiro</td><td rowspan="5" colspan="1">
                <named-content xmlns:xlink="http://www.w3.org/1999/xlink" content-type="dwc:verbatimCoordinates" xlink:type="simple">
                  <named-content content-type="geo-json" specific-use="{&#34;type&#34;:&#34;Point&#34;,&#34;coordinates&#34;:[-7.701000,40.433000]}" id="NCID0EHEAK" xlink:type="simple">40.433°N, 7.701°W</named-content>
                </named-content>
              </td><td rowspan="1" colspan="1">BGE_00109_D03</td><td rowspan="1" colspan="1">
                <ext-link xmlns:xlink="http://www.w3.org/1999/xlink" xlink:href="http://www.boldsystems.org/index.php/Public_RecordView?processid=BBIOP039-24" ext-link-type="uri" xlink:type="simple">BBIOP039-24</ext-link>
              </td><td rowspan="3" colspan="1">
                <sup>N</sup>
                <ext-link xmlns:xlink="http://www.w3.org/1999/xlink" xlink:href="http://boldsystems.org/index.php/Public_BarcodeCluster?clusteruri=BOLD:AFU6108" ext-link-type="uri" xlink:type="simple">BOLD:AFU6108</ext-link>
              </td></tr><tr><td rowspan="1" colspan="1">BGE_00109_D04</td><td rowspan="1" colspan="1">
                <ext-link xmlns:xlink="http://www.w3.org/1999/xlink" xlink:href="http://www.boldsystems.org/index.php/Public_RecordView?processid=BBIOP040-24" ext-link-type="uri" xlink:type="simple">BBIOP040-24</ext-link>
              </td></tr><tr><td rowspan="1" colspan="1">BGE_00109_G10</td><td rowspan="1" colspan="1">
                <ext-link xmlns:xlink="http://www.w3.org/1999/xlink" xlink:href="http://www.boldsystems.org/index.php/Public_RecordView?processid=BBIOP082-24" ext-link-type="uri" xlink:type="simple">BBIOP082-24</ext-link>
              </td></tr><tr><td rowspan="1" colspan="1">BGE_00109_G12</td><td rowspan="1" colspan="1">
                <ext-link xmlns:xlink="http://www.w3.org/1999/xlink" xlink:href="http://www.boldsystems.org/index.php/Public_RecordView?processid=BBIOP084-24" ext-link-type="uri" xlink:type="simple">BBIOP084-24</ext-link>
              </td><td rowspan="1" colspan="1">
                <sup>N</sup>
                <ext-link xmlns:xlink="http://www.w3.org/1999/xlink" xlink:href="http://boldsystems.org/index.php/Public_BarcodeCluster?clusteruri=BOLD:AFW3785" ext-link-type="uri" xlink:type="simple">BOLD:AFW3785</ext-link>
              </td></tr><tr><td rowspan="1" colspan="1">BGE_00109_H02</td><td rowspan="1" colspan="1">
                <ext-link xmlns:xlink="http://www.w3.org/1999/xlink" xlink:href="http://www.boldsystems.org/index.php/Public_RecordView?processid=BBIOP086-24" ext-link-type="uri" xlink:type="simple">BBIOP086-24</ext-link>
              </td><td rowspan="2" colspan="1">
                <sup>N</sup>
                <ext-link xmlns:xlink="http://www.w3.org/1999/xlink" xlink:href="http://boldsystems.org/index.php/Public_BarcodeCluster?clusteruri=BOLD:AFU6108" ext-link-type="uri" xlink:type="simple">BOLD:AFU6108</ext-link>
              </td></tr><tr><td rowspan="3" colspan="1">Guarda, Covão da Ametade</td><td rowspan="3" colspan="1">
                <named-content xmlns:xlink="http://www.w3.org/1999/xlink" content-type="dwc:verbatimCoordinates" xlink:type="simple">
                  <named-content content-type="geo-json" specific-use="{&#34;type&#34;:&#34;Point&#34;,&#34;coordinates&#34;:[-7.587000,40.328000]}" id="NCID0EYHAK" xlink:type="simple">40.328°N, 7.587°W</named-content>
                </named-content>
              </td><td rowspan="1" colspan="1">BGE_00108_A06</td><td rowspan="1" colspan="1">
                <ext-link xmlns:xlink="http://www.w3.org/1999/xlink" xlink:href="http://www.boldsystems.org/index.php/Public_RecordView?processid=BBIOP101-24" ext-link-type="uri" xlink:type="simple">BBIOP101-24</ext-link>
              </td></tr><tr><td rowspan="1" colspan="1">BGE_00227_G05</td><td rowspan="1" colspan="1">
                <ext-link xmlns:xlink="http://www.w3.org/1999/xlink" xlink:href="http://www.boldsystems.org/index.php/Public_RecordView?processid=BSNTN1027-23" ext-link-type="uri" xlink:type="simple">BSNTN1027-23</ext-link>
              </td><td rowspan="3" colspan="1">
                <sup>N</sup>
                <ext-link xmlns:xlink="http://www.w3.org/1999/xlink" xlink:href="http://boldsystems.org/index.php/Public_BarcodeCluster?clusteruri=BOLD:AFU6108" ext-link-type="uri" xlink:type="simple">BOLD:AFU6108</ext-link>
              </td></tr><tr><td rowspan="1" colspan="1">BGE_00227_G09</td><td rowspan="1" colspan="1">
                <ext-link xmlns:xlink="http://www.w3.org/1999/xlink" xlink:href="http://www.boldsystems.org/index.php/Public_RecordView?processid=BSNTN1031-23" ext-link-type="uri" xlink:type="simple">BSNTN1031-23</ext-link>
              </td></tr><tr><td rowspan="4" colspan="1">Guarda, Poço do Inferno</td><td rowspan="4" colspan="1">
                <named-content xmlns:xlink="http://www.w3.org/1999/xlink" content-type="dwc:verbatimCoordinates" xlink:type="simple">
                  <named-content content-type="geo-json" specific-use="{&#34;type&#34;:&#34;Point&#34;,&#34;coordinates&#34;:[-7.516000,40.373000]}" id="NCID0EZJAK" xlink:type="simple">40.373°N, 7.516°W</named-content>
                </named-content>
              </td><td rowspan="1" colspan="1">BGE_00108_B09</td><td rowspan="1" colspan="1">
                <ext-link xmlns:xlink="http://www.w3.org/1999/xlink" xlink:href="http://www.boldsystems.org/index.php/Public_RecordView?processid=BBIOP116-24" ext-link-type="uri" xlink:type="simple">BBIOP116-24</ext-link>
              </td></tr><tr><td rowspan="1" colspan="1">BGE_00227_C04</td><td rowspan="1" colspan="1">
                <ext-link xmlns:xlink="http://www.w3.org/1999/xlink" xlink:href="http://www.boldsystems.org/index.php/Public_RecordView?processid=BSNTN978-23" ext-link-type="uri" xlink:type="simple">BSNTN978-23</ext-link>
              </td><td rowspan="2" colspan="1">
                <sup>N</sup>
                <ext-link xmlns:xlink="http://www.w3.org/1999/xlink" xlink:href="http://boldsystems.org/index.php/Public_BarcodeCluster?clusteruri=BOLD:AEV2909" ext-link-type="uri" xlink:type="simple">BOLD:AEV2909</ext-link>
              </td></tr><tr><td rowspan="1" colspan="1">BGE_00227_C06</td><td rowspan="1" colspan="1">
                <ext-link xmlns:xlink="http://www.w3.org/1999/xlink" xlink:href="http://www.boldsystems.org/index.php/Public_RecordView?processid=BSNTN980-23" ext-link-type="uri" xlink:type="simple">BSNTN980-23</ext-link>
              </td></tr><tr><td rowspan="1" colspan="1">BGE_00227_C08</td><td rowspan="1" colspan="1">
                <ext-link xmlns:xlink="http://www.w3.org/1999/xlink" xlink:href="http://www.boldsystems.org/index.php/Public_RecordView?processid=BSNTN982-23" ext-link-type="uri" xlink:type="simple">BSNTN982-23</ext-link>
              </td><td rowspan="14" colspan="1">
                <sup>N</sup>
                <ext-link xmlns:xlink="http://www.w3.org/1999/xlink" xlink:href="http://boldsystems.org/index.php/Public_BarcodeCluster?clusteruri=BOLD:AFU6108" ext-link-type="uri" xlink:type="simple">BOLD:AFU6108</ext-link>
              </td></tr><tr><td rowspan="2" colspan="1">Guarda, Casais de Folgosinho</td><td rowspan="2" colspan="1">
                <named-content xmlns:xlink="http://www.w3.org/1999/xlink" content-type="dwc:verbatimCoordinates" xlink:type="simple">
                  <named-content content-type="geo-json" specific-use="{&#34;type&#34;:&#34;Point&#34;,&#34;coordinates&#34;:[-7.493000,40.454000]}" id="NCID0ESMAK" xlink:type="simple">40.454°N, 7.493°W</named-content>
                </named-content>
              </td><td rowspan="1" colspan="1">BGE_00108_G12</td><td rowspan="1" colspan="1">
                <ext-link xmlns:xlink="http://www.w3.org/1999/xlink" xlink:href="http://www.boldsystems.org/index.php/Public_RecordView?processid=BBIOP179-24" ext-link-type="uri" xlink:type="simple">BBIOP179-24</ext-link>
              </td></tr><tr><td rowspan="1" colspan="1">BGE_00227_F05</td><td rowspan="1" colspan="1">
                <ext-link xmlns:xlink="http://www.w3.org/1999/xlink" xlink:href="http://www.boldsystems.org/index.php/Public_RecordView?processid=BSNTN1015-23" ext-link-type="uri" xlink:type="simple">BSNTN1015-23</ext-link>
              </td></tr><tr><td rowspan="2" colspan="1">Guarda, Poio do Leão</td><td rowspan="2" colspan="1">
                <named-content xmlns:xlink="http://www.w3.org/1999/xlink" content-type="dwc:verbatimCoordinates" xlink:type="simple">
                  <named-content content-type="geo-json" specific-use="{&#34;type&#34;:&#34;Point&#34;,&#34;coordinates&#34;:[-7.541000,40.399000]}" id="NCID0E2NAK" xlink:type="simple">40.399°N, 7.541°W</named-content>
                </named-content>
              </td><td rowspan="1" colspan="1">BGE_00108_C12</td><td rowspan="1" colspan="1">
                <ext-link xmlns:xlink="http://www.w3.org/1999/xlink" xlink:href="http://www.boldsystems.org/index.php/Public_RecordView?processid=BBIOP131-24" ext-link-type="uri" xlink:type="simple">BBIOP131-24</ext-link>
              </td></tr><tr><td rowspan="1" colspan="1">BGE_00227_H08</td><td rowspan="1" colspan="1">
                <ext-link xmlns:xlink="http://www.w3.org/1999/xlink" xlink:href="http://www.boldsystems.org/index.php/Public_RecordView?processid=BSNTN1042-23" ext-link-type="uri" xlink:type="simple">BSNTN1042-23</ext-link>
              </td></tr><tr><td rowspan="5" colspan="1">Guarda, Central hidroelétrica de Ponte dos Jugais</td><td rowspan="5" colspan="1">
                <named-content xmlns:xlink="http://www.w3.org/1999/xlink" content-type="dwc:verbatimCoordinates" xlink:type="simple">
                  <named-content content-type="geo-json" specific-use="{&#34;type&#34;:&#34;Point&#34;,&#34;coordinates&#34;:[-7.706000,40.385000]}" id="NCID0EEPAK" xlink:type="simple">40.385°N, 7.706°W</named-content>
                </named-content>
              </td><td rowspan="1" colspan="1">BGE_00228_B03</td><td rowspan="1" colspan="1">
                <ext-link xmlns:xlink="http://www.w3.org/1999/xlink" xlink:href="http://www.boldsystems.org/index.php/Public_RecordView?processid=BSNTN870-23" ext-link-type="uri" xlink:type="simple">BSNTN870-23</ext-link>
              </td></tr><tr><td rowspan="1" colspan="1">BGE_00228_B08</td><td rowspan="1" colspan="1">
                <ext-link xmlns:xlink="http://www.w3.org/1999/xlink" xlink:href="http://www.boldsystems.org/index.php/Public_RecordView?processid=BSNTN875-23" ext-link-type="uri" xlink:type="simple">BSNTN875-23</ext-link>
              </td></tr><tr><td rowspan="1" colspan="1">BGE_00228_B09</td><td rowspan="1" colspan="1">
                <ext-link xmlns:xlink="http://www.w3.org/1999/xlink" xlink:href="http://www.boldsystems.org/index.php/Public_RecordView?processid=BSNTN876-23" ext-link-type="uri" xlink:type="simple">BSNTN876-23</ext-link>
              </td></tr><tr><td rowspan="1" colspan="1">BGE_00108_E10</td><td rowspan="1" colspan="1">
                <ext-link xmlns:xlink="http://www.w3.org/1999/xlink" xlink:href="http://www.boldsystems.org/index.php/Public_RecordView?processid=BBIOP153-24" ext-link-type="uri" xlink:type="simple">BBIOP153-24</ext-link>
              </td></tr><tr><td rowspan="1" colspan="1">BGE_00108_E11</td><td rowspan="1" colspan="1">
                <ext-link xmlns:xlink="http://www.w3.org/1999/xlink" xlink:href="http://www.boldsystems.org/index.php/Public_RecordView?processid=BBIOP154-24" ext-link-type="uri" xlink:type="simple">BBIOP154-24</ext-link>
              </td></tr><tr><td rowspan="2" colspan="1">Guarda, Nossa Senhora do Desterro</td><td rowspan="2" colspan="1">
                <named-content xmlns:xlink="http://www.w3.org/1999/xlink" content-type="dwc:verbatimCoordinates" xlink:type="simple">
                  <named-content content-type="geo-json" specific-use="{&#34;type&#34;:&#34;Point&#34;,&#34;coordinates&#34;:[-7.694000,40.395000]}" id="NCID0EURAK" xlink:type="simple">40.395°N, 7.694°W</named-content>
                </named-content>
              </td><td rowspan="1" colspan="1">BGE_00108_F04</td><td rowspan="1" colspan="1">
                <ext-link xmlns:xlink="http://www.w3.org/1999/xlink" xlink:href="http://www.boldsystems.org/index.php/Public_RecordView?processid=BBIOP159-24" ext-link-type="uri" xlink:type="simple">BBIOP159-24</ext-link>
              </td></tr><tr><td rowspan="1" colspan="1">BGE_00108_F09</td><td rowspan="1" colspan="1">
                <ext-link xmlns:xlink="http://www.w3.org/1999/xlink" xlink:href="http://www.boldsystems.org/index.php/Public_RecordView?processid=BBIOP164-24" ext-link-type="uri" xlink:type="simple">BBIOP164-24</ext-link>
              </td></tr><tr><td rowspan="1" colspan="1">Guarda, Covão da ponte</td><td rowspan="1" colspan="1">
                <named-content xmlns:xlink="http://www.w3.org/1999/xlink" content-type="dwc:verbatimCoordinates" xlink:type="simple">
                  <named-content content-type="geo-json" specific-use="{&#34;type&#34;:&#34;Point&#34;,&#34;coordinates&#34;:[-7.514000,40.443000]}" id="NCID0E4SAK" xlink:type="simple">40.443°N, 7.514°W</named-content>
                </named-content>
              </td><td rowspan="1" colspan="1">BGE_00108_G01</td><td rowspan="1" colspan="1">
                <ext-link xmlns:xlink="http://www.w3.org/1999/xlink" xlink:href="http://www.boldsystems.org/index.php/Public_RecordView?processid=BBIOP168-24" ext-link-type="uri" xlink:type="simple">BBIOP168-24</ext-link>
              </td></tr><tr><td rowspan="3" colspan="1">Guarda, Casa do Cantoneiro</td><td rowspan="3" colspan="1">
                <named-content xmlns:xlink="http://www.w3.org/1999/xlink" content-type="dwc:verbatimCoordinates" xlink:type="simple">
                  <named-content content-type="geo-json" specific-use="{&#34;type&#34;:&#34;Point&#34;,&#34;coordinates&#34;:[-7.603000,40.418000]}" id="NCID0EZTAK" xlink:type="simple">40.418°N, 7.603°W</named-content>
                </named-content>
              </td><td rowspan="1" colspan="1">BGE_00108_H02</td><td rowspan="1" colspan="1">
                <ext-link xmlns:xlink="http://www.w3.org/1999/xlink" xlink:href="http://www.boldsystems.org/index.php/Public_RecordView?processid=BBIOP181-24" ext-link-type="uri" xlink:type="simple">BBIOP181-24</ext-link>
              </td></tr><tr><td rowspan="1" colspan="1">BGE_00227_E04</td><td rowspan="1" colspan="1">
                <ext-link xmlns:xlink="http://www.w3.org/1999/xlink" xlink:href="http://www.boldsystems.org/index.php/Public_RecordView?processid=BSNTN1002-23" ext-link-type="uri" xlink:type="simple">BSNTN1002-23</ext-link>
              </td><td rowspan="1" colspan="1">
                <sup>N</sup>
                <ext-link xmlns:xlink="http://www.w3.org/1999/xlink" xlink:href="http://boldsystems.org/index.php/Public_BarcodeCluster?clusteruri=BOLD:AFV6334" ext-link-type="uri" xlink:type="simple">BOLD:AFV6334</ext-link>
              </td></tr><tr><td rowspan="1" colspan="1">BGE_00227_E05</td><td rowspan="1" colspan="1">
                <ext-link xmlns:xlink="http://www.w3.org/1999/xlink" xlink:href="http://www.boldsystems.org/index.php/Public_RecordView?processid=BSNTN1003-23" ext-link-type="uri" xlink:type="simple">BSNTN1003-23</ext-link>
              </td><td rowspan="3" colspan="1">
                <sup>N</sup>
                <ext-link xmlns:xlink="http://www.w3.org/1999/xlink" xlink:href="http://boldsystems.org/index.php/Public_BarcodeCluster?clusteruri=BOLD:AFU6108" ext-link-type="uri" xlink:type="simple">BOLD:AFU6108</ext-link>
              </td></tr><tr><td rowspan="2" colspan="1">Guarda, Praia Fluvial de Sabugueiro</td><td rowspan="2" colspan="1">
                <named-content xmlns:xlink="http://www.w3.org/1999/xlink" content-type="dwc:verbatimCoordinates" xlink:type="simple">
                  <named-content content-type="geo-json" specific-use="{&#34;type&#34;:&#34;Point&#34;,&#34;coordinates&#34;:[-7.640000,40.401000]}" id="NCID0EFWAK" xlink:type="simple">40.401°N, 7.640°W</named-content>
                </named-content>
              </td><td rowspan="1" colspan="1">BGE_00108_H09</td><td rowspan="1" colspan="1">
                <ext-link xmlns:xlink="http://www.w3.org/1999/xlink" xlink:href="http://www.boldsystems.org/index.php/Public_RecordView?processid=BBIOP188-24" ext-link-type="uri" xlink:type="simple">BBIOP188-24</ext-link>
              </td></tr><tr><td rowspan="1" colspan="1">BGE_00227_A07</td><td rowspan="1" colspan="1">
                <ext-link xmlns:xlink="http://www.w3.org/1999/xlink" xlink:href="http://www.boldsystems.org/index.php/Public_RecordView?processid=BSNTN957-23" ext-link-type="uri" xlink:type="simple">BSNTN957-23</ext-link>
              </td></tr><tr><td rowspan="1" colspan="6">
                <bold>
                  <tp:taxon-name><tp:taxon-name-part taxon-name-part-type="family">Momoniidae</tp:taxon-name-part></tp:taxon-name>
                </bold>
              </td></tr><tr><td rowspan="1" colspan="1">
                <italic>
                  <tp:taxon-name><tp:taxon-name-part taxon-name-part-type="genus" reg="Momonia">Momonia</tp:taxon-name-part><tp:taxon-name-part taxon-name-part-type="species" reg="falcipalpis">falcipalpis</tp:taxon-name-part></tp:taxon-name>
                </italic>
              </td><td rowspan="1" colspan="1">Guarda, Poço do Inferno</td><td rowspan="1" colspan="1">
                <named-content xmlns:xlink="http://www.w3.org/1999/xlink" content-type="dwc:verbatimCoordinates" xlink:type="simple">
                  <named-content content-type="geo-json" specific-use="{&#34;type&#34;:&#34;Point&#34;,&#34;coordinates&#34;:[-7.516000,40.373000]}" id="NCID0EIYAK" xlink:type="simple">40.373°N, 7.516°W</named-content>
                </named-content>
              </td><td rowspan="1" colspan="1">BGE_00108_B10</td><td rowspan="1" colspan="1">
                <ext-link xmlns:xlink="http://www.w3.org/1999/xlink" xlink:href="http://www.boldsystems.org/index.php/Public_RecordView?processid=BBIOP117-24" ext-link-type="uri" xlink:type="simple">BBIOP117-24</ext-link>
              </td><td rowspan="1" colspan="1">
                <sup>N</sup>
                <ext-link xmlns:xlink="http://www.w3.org/1999/xlink" xlink:href="http://boldsystems.org/index.php/Public_BarcodeCluster?clusteruri=BOLD:AFX3396" ext-link-type="uri" xlink:type="simple">BOLD:AFX3396</ext-link>
              </td></tr><tr><td rowspan="1" colspan="6">
                <bold>
                  <tp:taxon-name><tp:taxon-name-part taxon-name-part-type="family">Arrenuridae</tp:taxon-name-part></tp:taxon-name>
                </bold>
              </td></tr><tr><td rowspan="5" colspan="1">
                <italic>
                  <tp:taxon-name><tp:taxon-name-part taxon-name-part-type="genus" reg="Arrenurus">Arrenurus</tp:taxon-name-part><tp:taxon-name-part taxon-name-part-type="species" reg="albator">albator</tp:taxon-name-part></tp:taxon-name>
                </italic>
              </td><td rowspan="4" colspan="1">Guarda, Barragem do Vale do Rossim</td><td rowspan="4" colspan="1">
                <named-content xmlns:xlink="http://www.w3.org/1999/xlink" content-type="dwc:verbatimCoordinates" xlink:type="simple">
                  <named-content content-type="geo-json" specific-use="{&#34;type&#34;:&#34;Point&#34;,&#34;coordinates&#34;:[-7.589000,40.400000]}" id="NCID0EJ1AK" xlink:type="simple">40.400°N, 7.589°W</named-content>
                </named-content>
              </td><td rowspan="1" colspan="1">BGE_00227_G11</td><td rowspan="1" colspan="1">
                <ext-link xmlns:xlink="http://www.w3.org/1999/xlink" xlink:href="http://www.boldsystems.org/index.php/Public_RecordView?processid=BSNTN1033-23" ext-link-type="uri" xlink:type="simple">BSNTN1033-23</ext-link>
              </td><td rowspan="5" colspan="1">
                <ext-link xmlns:xlink="http://www.w3.org/1999/xlink" xlink:href="http://boldsystems.org/index.php/Public_BarcodeCluster?clusteruri=BOLD:ACR9639" ext-link-type="uri" xlink:type="simple">BOLD:ACR9639</ext-link>
              </td></tr><tr><td rowspan="1" colspan="1">BGE_00227_G12</td><td rowspan="1" colspan="1">
                <ext-link xmlns:xlink="http://www.w3.org/1999/xlink" xlink:href="http://www.boldsystems.org/index.php/Public_RecordView?processid=BSNTN1034-23" ext-link-type="uri" xlink:type="simple">BSNTN1034-23</ext-link>
              </td></tr><tr><td rowspan="1" colspan="1">BGE_00227_H01</td><td rowspan="1" colspan="1">
                <ext-link xmlns:xlink="http://www.w3.org/1999/xlink" xlink:href="http://www.boldsystems.org/index.php/Public_RecordView?processid=BSNTN1035-23" ext-link-type="uri" xlink:type="simple">BSNTN1035-23</ext-link>
              </td></tr><tr><td rowspan="1" colspan="1">BGE_00108_B11</td><td rowspan="1" colspan="1">
                <ext-link xmlns:xlink="http://www.w3.org/1999/xlink" xlink:href="http://www.boldsystems.org/index.php/Public_RecordView?processid=BBIOP118-24" ext-link-type="uri" xlink:type="simple">BBIOP118-24</ext-link>
              </td></tr><tr><td rowspan="1" colspan="1">Guarda, Barragem do Lagoacho</td><td rowspan="1" colspan="1">
                <named-content xmlns:xlink="http://www.w3.org/1999/xlink" content-type="dwc:verbatimCoordinates" xlink:type="simple">
                  <named-content content-type="geo-json" specific-use="{&#34;type&#34;:&#34;Point&#34;,&#34;coordinates&#34;:[-7.589000,40.400000]}" id="NCID0EV3AK" xlink:type="simple">40.400°N, 7.589°W</named-content>
                </named-content>
              </td><td rowspan="1" colspan="1">BGE_00108_C08</td><td rowspan="1" colspan="1">
                <ext-link xmlns:xlink="http://www.w3.org/1999/xlink" xlink:href="http://www.boldsystems.org/index.php/Public_RecordView?processid=BBIOP127-24" ext-link-type="uri" xlink:type="simple">BBIOP127-24</ext-link>
              </td></tr><tr><td rowspan="5" colspan="1">
                <italic>
                  <tp:taxon-name><tp:taxon-name-part taxon-name-part-type="genus" reg="Arrenurus">Arrenurus</tp:taxon-name-part><tp:taxon-name-part taxon-name-part-type="species" reg="szalayi">szalayi</tp:taxon-name-part></tp:taxon-name>
                </italic>
              </td><td rowspan="5" colspan="1">Beja, Moinho de Alferes</td><td rowspan="5" colspan="1">
                <named-content xmlns:xlink="http://www.w3.org/1999/xlink" content-type="dwc:verbatimCoordinates" xlink:type="simple">
                  <named-content content-type="geo-json" specific-use="{&#34;type&#34;:&#34;Point&#34;,&#34;coordinates&#34;:[-7.690000,37.502000]}" id="NCID0EA5AK" xlink:type="simple">37.502°N, 7.690°W</named-content>
                </named-content>
              </td><td rowspan="1" colspan="1">BGE_00110_B05</td><td rowspan="1" colspan="1">
                <ext-link xmlns:xlink="http://www.w3.org/1999/xlink" xlink:href="http://www.boldsystems.org/index.php/Public_RecordView?processid=BSNTN492-23" ext-link-type="uri" xlink:type="simple">BSNTN492-23</ext-link>
              </td><td rowspan="5" colspan="1">
                <ext-link xmlns:xlink="http://www.w3.org/1999/xlink" xlink:href="http://boldsystems.org/index.php/Public_BarcodeCluster?clusteruri=BOLD:ACS0403" ext-link-type="uri" xlink:type="simple">BOLD:ACS0403</ext-link>
              </td></tr><tr><td rowspan="1" colspan="1">BGE_00110_B06</td><td rowspan="1" colspan="1">
                <ext-link xmlns:xlink="http://www.w3.org/1999/xlink" xlink:href="http://www.boldsystems.org/index.php/Public_RecordView?processid=BSNTN493-23" ext-link-type="uri" xlink:type="simple">BSNTN493-23</ext-link>
              </td></tr><tr><td rowspan="1" colspan="1">BGE_00228_C06</td><td rowspan="1" colspan="1">
                <ext-link xmlns:xlink="http://www.w3.org/1999/xlink" xlink:href="http://www.boldsystems.org/index.php/Public_RecordView?processid=BSNTN885-23" ext-link-type="uri" xlink:type="simple">BSNTN885-23</ext-link>
              </td></tr><tr><td rowspan="1" colspan="1">BGE_00228_C07</td><td rowspan="1" colspan="1">
                <ext-link xmlns:xlink="http://www.w3.org/1999/xlink" xlink:href="http://www.boldsystems.org/index.php/Public_RecordView?processid=BSNTN886-23" ext-link-type="uri" xlink:type="simple">BSNTN886-23</ext-link>
              </td></tr><tr><td rowspan="1" colspan="1">BGE_00228_C08</td><td rowspan="1" colspan="1">
                <ext-link xmlns:xlink="http://www.w3.org/1999/xlink" xlink:href="http://www.boldsystems.org/index.php/Public_RecordView?processid=BSNTN887-23" ext-link-type="uri" xlink:type="simple">BSNTN887-23</ext-link>
              </td></tr><tr><td rowspan="2" colspan="1">
                <italic>
                  <tp:taxon-name><tp:taxon-name-part taxon-name-part-type="genus" reg="Arrenurus">Arrenurus</tp:taxon-name-part><tp:taxon-name-part taxon-name-part-type="species" reg="leuckarti">leuckarti</tp:taxon-name-part></tp:taxon-name>
                </italic>
              </td><td rowspan="1" colspan="1">Guarda, Poço do Inferno</td><td rowspan="1" colspan="1">
                <named-content xmlns:xlink="http://www.w3.org/1999/xlink" content-type="dwc:verbatimCoordinates" xlink:type="simple">
                  <named-content content-type="geo-json" specific-use="{&#34;type&#34;:&#34;Point&#34;,&#34;coordinates&#34;:[-7.516000,40.373000]}" id="NCID0EIBBK" xlink:type="simple">40.373°N, 7.516°W</named-content>
                </named-content>
              </td><td rowspan="1" colspan="1">BGE_00227_B11</td><td rowspan="1" colspan="1">
                <ext-link xmlns:xlink="http://www.w3.org/1999/xlink" xlink:href="http://www.boldsystems.org/index.php/Public_RecordView?processid=BSNTN973-23" ext-link-type="uri" xlink:type="simple">BSNTN973-23</ext-link>
              </td><td rowspan="2" colspan="1">
                <ext-link xmlns:xlink="http://www.w3.org/1999/xlink" xlink:href="http://boldsystems.org/index.php/Public_BarcodeCluster?clusteruri=BOLD:ACR9670" ext-link-type="uri" xlink:type="simple">BOLD:ACR9670</ext-link>
              </td></tr><tr><td rowspan="1" colspan="1">Guarda, Casa do Cantoneiro</td><td rowspan="1" colspan="1">
                <named-content xmlns:xlink="http://www.w3.org/1999/xlink" content-type="dwc:verbatimCoordinates" xlink:type="simple">
                  <named-content content-type="geo-json" specific-use="{&#34;type&#34;:&#34;Point&#34;,&#34;coordinates&#34;:[-7.603000,40.418000]}" id="NCID0ENCBK" xlink:type="simple">40.418°N, 7.603°W</named-content>
                </named-content>
              </td><td rowspan="1" colspan="1">BGE_00108_H03</td><td rowspan="1" colspan="1">
                <ext-link xmlns:xlink="http://www.w3.org/1999/xlink" xlink:href="http://www.boldsystems.org/index.php/Public_RecordView?processid=BBIOP182-24" ext-link-type="uri" xlink:type="simple">BBIOP182-24</ext-link>
              </td></tr><tr><td rowspan="4" colspan="1">
                <italic>
                  <tp:taxon-name><tp:taxon-name-part taxon-name-part-type="genus" reg="Arrenurus">Arrenurus</tp:taxon-name-part><tp:taxon-name-part taxon-name-part-type="species" reg="neumani">neumani</tp:taxon-name-part></tp:taxon-name>
                </italic>
              </td><td rowspan="4" colspan="1">Beja, Moinho de Alferes 1</td><td rowspan="4" colspan="1">
                <named-content xmlns:xlink="http://www.w3.org/1999/xlink" content-type="dwc:verbatimCoordinates" xlink:type="simple">
                  <named-content content-type="geo-json" specific-use="{&#34;type&#34;:&#34;Point&#34;,&#34;coordinates&#34;:[-7.690000,37.502000]}" id="NCID0EYDBK" xlink:type="simple">37.502°N, 7.690°W</named-content>
                </named-content>
              </td><td rowspan="1" colspan="1">BGE_00110_B07</td><td rowspan="1" colspan="1">
                <ext-link xmlns:xlink="http://www.w3.org/1999/xlink" xlink:href="http://www.boldsystems.org/index.php/Public_RecordView?processid=BSNTN494-23" ext-link-type="uri" xlink:type="simple">BSNTN494-23</ext-link>
              </td><td rowspan="4" colspan="1">
                <sup>N</sup>
                <ext-link xmlns:xlink="http://www.w3.org/1999/xlink" xlink:href="http://boldsystems.org/index.php/Public_BarcodeCluster?clusteruri=BOLD:AFP6143" ext-link-type="uri" xlink:type="simple">BOLD:AFP6143</ext-link>
              </td></tr><tr><td rowspan="1" colspan="1">BGE_00110_B08</td><td rowspan="1" colspan="1">
                <ext-link xmlns:xlink="http://www.w3.org/1999/xlink" xlink:href="http://www.boldsystems.org/index.php/Public_RecordView?processid=BSNTN495-23" ext-link-type="uri" xlink:type="simple">BSNTN495-23</ext-link>
              </td></tr><tr><td rowspan="1" colspan="1">BGE_00228_C11</td><td rowspan="1" colspan="1">
                <ext-link xmlns:xlink="http://www.w3.org/1999/xlink" xlink:href="http://www.boldsystems.org/index.php/Public_RecordView?processid=BSNTN890-23" ext-link-type="uri" xlink:type="simple">BSNTN890-23</ext-link>
              </td></tr><tr><td rowspan="1" colspan="1">BGE_00228_H10</td><td rowspan="1" colspan="1">
                <ext-link xmlns:xlink="http://www.w3.org/1999/xlink" xlink:href="http://www.boldsystems.org/index.php/Public_RecordView?processid=BSNTN949-23" ext-link-type="uri" xlink:type="simple">BSNTN949-23</ext-link>
              </td></tr><tr><td rowspan="1" colspan="1">
                <italic>
                  <tp:taxon-name><tp:taxon-name-part taxon-name-part-type="genus" reg="Arrenurus">Arrenurus</tp:taxon-name-part><tp:taxon-name-part taxon-name-part-type="species" reg="tricuspidator">tricuspidator</tp:taxon-name-part></tp:taxon-name>
                </italic>
              </td><td rowspan="1" colspan="1">Beja, Moinho de Alferes 1</td><td rowspan="1" colspan="1">
                <named-content xmlns:xlink="http://www.w3.org/1999/xlink" content-type="dwc:verbatimCoordinates" xlink:type="simple">
                  <named-content content-type="geo-json" specific-use="{&#34;type&#34;:&#34;Point&#34;,&#34;coordinates&#34;:[-7.690000,37.502000]}" id="NCID0EVGBK" xlink:type="simple">37.502°N, 7.690°W</named-content>
                </named-content>
              </td><td rowspan="1" colspan="1">BGE_00228_D01</td><td rowspan="1" colspan="1">
                <ext-link xmlns:xlink="http://www.w3.org/1999/xlink" xlink:href="http://www.boldsystems.org/index.php/Public_RecordView?processid=BSNTN892-23" ext-link-type="uri" xlink:type="simple">BSNTN892-23</ext-link>
              </td><td rowspan="1" colspan="1">
                <sup>N</sup>
                <ext-link xmlns:xlink="http://www.w3.org/1999/xlink" xlink:href="http://boldsystems.org/index.php/Public_BarcodeCluster?clusteruri=BOLD:AFU3639" ext-link-type="uri" xlink:type="simple">BOLD:AFU3639</ext-link>
              </td></tr><tr><td rowspan="7" colspan="1">
                <italic>
                  <tp:taxon-name><tp:taxon-name-part taxon-name-part-type="genus" reg="Arrenurus">Arrenurus</tp:taxon-name-part><tp:taxon-name-part taxon-name-part-type="species" reg="globator">globator</tp:taxon-name-part></tp:taxon-name>
                </italic>
              </td><td rowspan="1" colspan="1">Beja, Moinho de Alferes 1</td><td rowspan="1" colspan="1">
                <named-content xmlns:xlink="http://www.w3.org/1999/xlink" content-type="dwc:verbatimCoordinates" xlink:type="simple">
                  <named-content content-type="geo-json" specific-use="{&#34;type&#34;:&#34;Point&#34;,&#34;coordinates&#34;:[-7.690000,37.502000]}" id="NCID0ELIBK" xlink:type="simple">37.502°N, 7.690°W</named-content>
                </named-content>
              </td><td rowspan="1" colspan="1">BGE_00110_B09</td><td rowspan="1" colspan="1">
                <ext-link xmlns:xlink="http://www.w3.org/1999/xlink" xlink:href="http://www.boldsystems.org/index.php/Public_RecordView?processid=BSNTN496-23" ext-link-type="uri" xlink:type="simple">BSNTN496-23</ext-link>
              </td><td rowspan="7" colspan="1">
                <sup>N</sup>
                <ext-link xmlns:xlink="http://www.w3.org/1999/xlink" xlink:href="http://boldsystems.org/index.php/Public_BarcodeCluster?clusteruri=BOLD:AFO3503" ext-link-type="uri" xlink:type="simple">BOLD:AFO3503</ext-link>
              </td></tr><tr><td rowspan="3" colspan="1">Beja, São Sebastião dos Carros</td><td rowspan="3" colspan="1">
                <named-content xmlns:xlink="http://www.w3.org/1999/xlink" content-type="dwc:verbatimCoordinates" xlink:type="simple">
                  <named-content content-type="geo-json" specific-use="{&#34;type&#34;:&#34;Point&#34;,&#34;coordinates&#34;:[-7.754000,37.598000]}" id="NCID0ESJBK" xlink:type="simple">37.598°N, 7.754°W</named-content>
                </named-content>
              </td><td rowspan="1" colspan="1">BGE_00110_H02</td><td rowspan="1" colspan="1">
                <ext-link xmlns:xlink="http://www.w3.org/1999/xlink" xlink:href="http://www.boldsystems.org/index.php/Public_RecordView?processid=BSNTN561-23" ext-link-type="uri" xlink:type="simple">BSNTN561-23</ext-link>
              </td></tr><tr><td rowspan="1" colspan="1">BGE_00110_H03</td><td rowspan="1" colspan="1">
                <ext-link xmlns:xlink="http://www.w3.org/1999/xlink" xlink:href="http://www.boldsystems.org/index.php/Public_RecordView?processid=BSNTN562-23" ext-link-type="uri" xlink:type="simple">BSNTN562-23</ext-link>
              </td></tr><tr><td rowspan="1" colspan="1">BGE_00110_H04</td><td rowspan="1" colspan="1">
                <ext-link xmlns:xlink="http://www.w3.org/1999/xlink" xlink:href="http://www.boldsystems.org/index.php/Public_RecordView?processid=BSNTN563-23" ext-link-type="uri" xlink:type="simple">BSNTN563-23</ext-link>
              </td></tr><tr><td rowspan="3" colspan="1">Beja, São Miguel do Pinheiro</td><td rowspan="3" colspan="1">
                <named-content xmlns:xlink="http://www.w3.org/1999/xlink" content-type="dwc:verbatimCoordinates" xlink:type="simple">
                  <named-content content-type="geo-json" specific-use="{&#34;type&#34;:&#34;Point&#34;,&#34;coordinates&#34;:[-7.850000,37.552000]}" id="NCID0EILBK" xlink:type="simple">37.552°N, 7.850°W</named-content>
                </named-content>
              </td><td rowspan="1" colspan="1">BGE_00228_G02</td><td rowspan="1" colspan="1">
                <ext-link xmlns:xlink="http://www.w3.org/1999/xlink" xlink:href="http://www.boldsystems.org/index.php/Public_RecordView?processid=BSNTN929-23" ext-link-type="uri" xlink:type="simple">BSNTN929-23</ext-link>
              </td></tr><tr><td rowspan="1" colspan="1">BGE_00228_G03</td><td rowspan="1" colspan="1">
                <ext-link xmlns:xlink="http://www.w3.org/1999/xlink" xlink:href="http://www.boldsystems.org/index.php/Public_RecordView?processid=BSNTN930-23" ext-link-type="uri" xlink:type="simple">BSNTN930-23</ext-link>
              </td></tr><tr><td rowspan="1" colspan="1">BGE_00228_G04</td><td rowspan="1" colspan="1">
                <ext-link xmlns:xlink="http://www.w3.org/1999/xlink" xlink:href="http://www.boldsystems.org/index.php/Public_RecordView?processid=BSNTN931-23" ext-link-type="uri" xlink:type="simple">BSNTN931-23</ext-link>
              </td></tr><tr><td rowspan="1" colspan="1">
                <italic>
                  <tp:taxon-name><tp:taxon-name-part taxon-name-part-type="genus" reg="Arrenurus">Arrenurus</tp:taxon-name-part><tp:taxon-name-part taxon-name-part-type="species" reg="zachariae">zachariae</tp:taxon-name-part></tp:taxon-name>
                </italic>
              </td><td rowspan="1" colspan="1">Bragança, Gasparona</td><td rowspan="1" colspan="1">
                <named-content xmlns:xlink="http://www.w3.org/1999/xlink" content-type="dwc:verbatimCoordinates" xlink:type="simple">
                  <named-content content-type="geo-json" specific-use="{&#34;type&#34;:&#34;Point&#34;,&#34;coordinates&#34;:[-7.013000,41.850000]}" id="NCID0ENNBK" xlink:type="simple">41.850°N, 7.013°W</named-content>
                </named-content>
              </td><td rowspan="1" colspan="1">BGE_00109_C08</td><td rowspan="1" colspan="1">
                <ext-link xmlns:xlink="http://www.w3.org/1999/xlink" xlink:href="http://www.boldsystems.org/index.php/Public_RecordView?processid=BBIOP032-24" ext-link-type="uri" xlink:type="simple">BBIOP032-24</ext-link>
              </td><td rowspan="1" colspan="1">
                <sup>N</sup>
                <ext-link xmlns:xlink="http://www.w3.org/1999/xlink" xlink:href="http://boldsystems.org/index.php/Public_BarcodeCluster?clusteruri=BOLD:AFU0319" ext-link-type="uri" xlink:type="simple">BOLD:AFU0319</ext-link>
              </td></tr></tbody></table></table-wrap></tp:treatment-sec><ref-list><ref id="B15"><mixed-citation xmlns:xlink="http://www.w3.org/1999/xlink" xlink:type="simple"><person-group><name name-style="western"><surname>Gerecke</surname><given-names>R</given-names></name></person-group> (<year>2009</year>) <article-title>Revisional studies on the European species of the water mite genus <italic><tp:taxon-name><tp:taxon-name-part taxon-name-part-type="genus">Lebertia</tp:taxon-name-part></tp:taxon-name></italic> Neuman, 1880 (<tp:taxon-name><tp:taxon-name-part taxon-name-part-type="subclass">Acari</tp:taxon-name-part></tp:taxon-name>: <tp:taxon-name><tp:taxon-name-part taxon-name-part-type="infraorder">Hydrachnidia</tp:taxon-name-part></tp:taxon-name>: <tp:taxon-name><tp:taxon-name-part taxon-name-part-type="family">Lebertiidae</tp:taxon-name-part></tp:taxon-name>).</article-title><source>Abhandlungen der Senckenbergischen Naturforschenden Gesellschaft</source><volume>566</volume>: <fpage>1</fpage>–<lpage>144</lpage>.</mixed-citation></ref></ref-list></tp:taxon-treatment>
