# Supplementary material for: ﻿DNA barcode library of Portuguese water mites, with the descriptions of two new species (Acari, Hydrachnidia)
Source: Zookeys. 2024 Oct 31;1217:119–71. doi: 10.3897/zookeys.1217.131730 (PMC11544308; doi:10.3897/zookeys.1217.131730)
Supplement: XML Treatment for Lebertia (Pilolebertia) porosa [file zookeys.1217.131730-treatment17.xml]

<!DOCTYPE tp:taxon-treatment
  PUBLIC "-//TaxonX//DTD Taxonomic Treatment Publishing DTD v0 20100105//EN" "tax-treatment-NSO.dtd">
<tp:taxon-treatment xmlns:tp="http://www.plazi.org/taxpub"><tp:treatment-meta><kwd-group><label>Taxon classification</label><kwd>
                  <named-content content-type="kingdom">Animalia</named-content>
                </kwd><kwd>
                  <named-content content-type="infraorder">Hydrachnidia</named-content>
                </kwd><kwd>
                  <named-content content-type="family">Lebertiidae</named-content>
                </kwd></kwd-group><mixed-citation publication-type="journal"><person-group><name><surname>Pešić</surname><given-names>Vladimir</given-names></name><name><surname>Zawal</surname><given-names>Andrzej</given-names></name><name><surname>Ferreira</surname><given-names>Sónia</given-names></name><name><surname>Benitez-Bosco</surname><given-names>Laura</given-names></name><name><surname>Cruz-Oliveira</surname><given-names>Ana</given-names></name><name><surname>Girão</surname><given-names>Dinis</given-names></name><name><surname>Padilha</surname><given-names>Adriana</given-names></name><name><surname>Turaccio</surname><given-names>Paolo</given-names></name><name><surname>Rossini</surname><given-names>Samantha</given-names></name><name><surname>Ballini</surname><given-names>Lorenzo</given-names></name><name><surname>Staffoni</surname><given-names>Giorgia</given-names></name><name><surname>Fratini</surname><given-names>Sara</given-names></name><name><surname>Ciofi</surname><given-names>Claudio</given-names></name><name><surname>Iannucci</surname><given-names>Alessio</given-names></name><name><surname>Ekrem</surname><given-names>Torbjørn</given-names></name><name><surname>Stur</surname><given-names>Elisabeth</given-names></name></person-group><article-title>﻿DNA barcode library of Portuguese water mites, with the descriptions of two new species (<tp:taxon-name><tp:taxon-name-part taxon-name-part-type="subclass">Acari</tp:taxon-name-part></tp:taxon-name>, <tp:taxon-name><tp:taxon-name-part taxon-name-part-type="infraorder">Hydrachnidia</tp:taxon-name-part></tp:taxon-name>)</article-title><source>Zookeys</source><day>31</day><month>10</month><year>2024</year><volume>1217</volume><fpage>119</fpage><lpage>171</lpage><pub-id pub-id-type="doi">10.3897/zookeys.1217.131730</pub-id></mixed-citation></tp:treatment-meta><tp:nomenclature><label>﻿</label><tp:taxon-name><object-id xmlns:xlink="http://www.w3.org/1999/xlink" content-type="arpha" xlink:type="simple">856B45BC-B41B-584D-A102-BDE95944DE9A</object-id><tp:taxon-name-part taxon-name-part-type="genus" reg="Lebertia">Lebertia</tp:taxon-name-part> (<tp:taxon-name-part taxon-name-part-type="subgenus" reg="Pilolebertia">Pilolebertia</tp:taxon-name-part>) <tp:taxon-name-part taxon-name-part-type="species" reg="porosa">porosa</tp:taxon-name-part></tp:taxon-name><tp:taxon-authority>aggr. sp.</tp:taxon-authority></tp:nomenclature><tp:treatment-sec sec-type="material" id="SECID0EVGEK"><title>Material examined.</title><p>Portugal, <bold>Guarda</bold>: • Seia, Rio Alva, Praia Fluvial de Sabugueiro, river, <named-content xmlns:xlink="http://www.w3.org/1999/xlink" content-type="dwc:verbatimCoordinates" xlink:type="simple"><named-content content-type="geo-json" specific-use="{&#34;type&#34;:&#34;Point&#34;,&#34;coordinates&#34;:[-7.640000,40.401000]}" id="NCID0EAHEK" xlink:type="simple">40.401°N, 7.64°W</named-content></named-content>, 1021 m a.s.l., 24 Aug. 2023, leg. Ferreira, Benitez-Bosco &amp; Padilha, 1♀ (sequenced); • Gouveia, Rio Mondego, Casais de Folgosinho, <named-content xmlns:xlink="http://www.w3.org/1999/xlink" content-type="dwc:verbatimCoordinates" xlink:type="simple"><named-content content-type="geo-json" specific-use="{&#34;type&#34;:&#34;Point&#34;,&#34;coordinates&#34;:[-7.493000,40.454000]}" id="NCID0EIHEK" xlink:type="simple">40.454°N, 7.493°W</named-content></named-content>, 976 m a.s.l., 24 Aug. 2023, leg. Ferreira, Benitez-Bosco &amp; Padilha, 1♂, 1♀ (sequenced); • Manteigas, Poio do Leão, <named-content xmlns:xlink="http://www.w3.org/1999/xlink" content-type="dwc:verbatimCoordinates" xlink:type="simple"><named-content content-type="geo-json" specific-use="{&#34;type&#34;:&#34;Point&#34;,&#34;coordinates&#34;:[-7.541000,40.399000]}" id="NCID0EQHEK" xlink:type="simple">40.399°N, 7.541°W</named-content></named-content>, 734 m a.s.l., 22 Aug. 2023, leg. Ferreira, Benitez-Bosco &amp; Padilha, 1♀ (sequenced); • Manteigas, Zêzere, Ponte dos Frades, <named-content xmlns:xlink="http://www.w3.org/1999/xlink" content-type="dwc:verbatimCoordinates" xlink:type="simple"><named-content content-type="geo-json" specific-use="{&#34;type&#34;:&#34;Point&#34;,&#34;coordinates&#34;:[-7.526000,40.403000]}" id="NCID0EYHEK" xlink:type="simple">40.403°N, 7.526°W</named-content></named-content>, 672 m a.s.l., 22 Aug. 2023, leg. Ferreira, Benitez-Bosco, Padilha, Andrade &amp; Stur, 1♀ (sequenced); • Seia, Rio Alva, Praia fluvial de Vila Cova a Coelheira, river, <named-content xmlns:xlink="http://www.w3.org/1999/xlink" content-type="dwc:verbatimCoordinates" xlink:type="simple"><named-content content-type="geo-json" specific-use="{&#34;type&#34;:&#34;Point&#34;,&#34;coordinates&#34;:[-7.736000,40.379000]}" id="NCID0EAIEK" xlink:type="simple">40.379°N, 7.736°W</named-content></named-content>, 312 m a.s.l., 23 Aug. 2023, leg. Ferreira, Benitez-Bosco &amp; Padilha, 1♀ (sequenced); • Seia, Rio Alva, Nossa Senhora do Desterro, river, <named-content xmlns:xlink="http://www.w3.org/1999/xlink" content-type="dwc:verbatimCoordinates" xlink:type="simple"><named-content content-type="geo-json" specific-use="{&#34;type&#34;:&#34;Point&#34;,&#34;coordinates&#34;:[-7.694000,40.395000]}" id="NCID0EIIEK" xlink:type="simple">40.395°N, 7.694°W</named-content></named-content>, 791 m a.s.l., 23 Aug. 2023, leg. Ferreira, Benitez-Bosco &amp; Padilha, 1 deutonymph (sequenced). <bold>Bragança</bold>: • Mirandela, Torre de Dona Chama, <named-content xmlns:xlink="http://www.w3.org/1999/xlink" content-type="dwc:verbatimCoordinates" xlink:type="simple"><named-content content-type="geo-json" specific-use="{&#34;type&#34;:&#34;Point&#34;,&#34;coordinates&#34;:[-7.146000,41.665000]}" id="NCID0ESIEK" xlink:type="simple">41.665°N, 7.146°W</named-content></named-content>, 256 m a.s.l., 13 Jul. 2023, leg. Ferreira &amp; Padilha, 1 deutonymph (sequenced); • Vinhais, Gasparona, <named-content xmlns:xlink="http://www.w3.org/1999/xlink" content-type="dwc:verbatimCoordinates" xlink:type="simple"><named-content content-type="geo-json" specific-use="{&#34;type&#34;:&#34;Point&#34;,&#34;coordinates&#34;:[-7.013000,41.850000]}" id="NCID0E1IEK" xlink:type="simple">41.85°N, 7.013°W</named-content></named-content>, 693 m a.s.l., 6 Jul. 2023, leg. Ferreira &amp; Padilha, 1 deutonymph (sequenced). <bold>Porto</bold> • Lousada, Moinho da Tapada, <named-content xmlns:xlink="http://www.w3.org/1999/xlink" content-type="dwc:verbatimCoordinates" xlink:type="simple"><named-content content-type="geo-json" specific-use="{&#34;type&#34;:&#34;Point&#34;,&#34;coordinates&#34;:[-8.307000,41.263000]}" id="NCID0EEJEK" xlink:type="simple">41.263°N, 8.307°W</named-content></named-content>, 178 m a.s.l., 1 Sep. 2023, Ferreira, Sousa, Cruz-Oliveira &amp; Girão, 1♀ (sequenced).</p></tp:treatment-sec><tp:treatment-sec sec-type="remarks" id="SECID0EJJEK"><title>Remarks.</title><p>The sequenced specimens from Portugal clustered within <ext-link xmlns:xlink="http://www.w3.org/1999/xlink" xlink:href="http://boldsystems.org/index.php/Public_BarcodeCluster?clusteruri=BOLD:ACS0974" ext-link-type="uri" xlink:type="simple">BOLD:ACS0974</ext-link>, which includes <italic><tp:taxon-name><tp:taxon-name-part taxon-name-part-type="genus" reg="Lebertia"/><tp:taxon-name-part taxon-name-part-type="species" reg="porosa">porosa</tp:taxon-name-part></tp:taxon-name></italic>-like specimens from different parts of Europe, except Fennoscandia, available in <abbrev xmlns:xlink="http://www.w3.org/1999/xlink" xlink:title="Barcode of Life Data Systems" id="ABBRID0E5JEK" xlink:type="simple">BOLD</abbrev>. In the phylogenetic tree, the <abbrev xmlns:xlink="http://www.w3.org/1999/xlink" xlink:title="Barcode Index Numbers" id="ABBRID0ECKEK" xlink:type="simple">BIN</abbrev> is positioned as a sister clade of <italic><tp:taxon-name><tp:taxon-name-part taxon-name-part-type="genus" reg="Lebertia">L.</tp:taxon-name-part><tp:taxon-name-part taxon-name-part-type="species" reg="porosa">porosa</tp:taxon-name-part></tp:taxon-name></italic> as defined by <xref ref-type="bibr" rid="B49">Tyukosova et al. (2022)</xref>. The latter species was recently redefined by <xref ref-type="bibr" rid="B49">Tyukosova et al. (2022)</xref> based on the specimens from the type locality that were shown to belong to <ext-link xmlns:xlink="http://www.w3.org/1999/xlink" xlink:href="http://boldsystems.org/index.php/Public_BarcodeCluster?clusteruri=BOLD:ACQ9049" ext-link-type="uri" xlink:type="simple">BOLD:ACQ9049</ext-link>. The taxonomic status of <italic><tp:taxon-name><tp:taxon-name-part taxon-name-part-type="genus" reg="Lebertia">L.</tp:taxon-name-part><tp:taxon-name-part taxon-name-part-type="species" reg="porosa">porosa</tp:taxon-name-part></tp:taxon-name></italic> like species of <ext-link xmlns:xlink="http://www.w3.org/1999/xlink" xlink:href="http://boldsystems.org/index.php/Public_BarcodeCluster?clusteruri=BOLD:ACS0974" ext-link-type="uri" xlink:type="simple">BOLD:ACS0974</ext-link> needs to be clarified by resolving taxonomic status of numerous species listed as synonyms in <xref ref-type="bibr" rid="B15">Gerecke (2009)</xref>. As emphasized by <xref ref-type="bibr" rid="B17">Gerecke et al. (2022)</xref>, a more extensive study of <italic><tp:taxon-name><tp:taxon-name-part taxon-name-part-type="genus" reg="Lebertia">L.</tp:taxon-name-part><tp:taxon-name-part taxon-name-part-type="species" reg="porosa">porosa</tp:taxon-name-part></tp:taxon-name></italic> complex is needed to establish a stable taxonomy for this group.</p></tp:treatment-sec><tp:treatment-sec sec-type="distribution" id="SECID0EBMEK"><title>Distribution.</title><p>As this species has been widely overlooked with other species of <italic><tp:taxon-name><tp:taxon-name-part taxon-name-part-type="genus" reg="Lebertia">L.</tp:taxon-name-part><tp:taxon-name-part taxon-name-part-type="species" reg="porosa">porosa</tp:taxon-name-part></tp:taxon-name></italic> complex, the geographical distribution of <italic><tp:taxon-name><tp:taxon-name-part taxon-name-part-type="genus" reg="Lebertia">L.</tp:taxon-name-part><tp:taxon-name-part taxon-name-part-type="species" reg="porosa">porosa</tp:taxon-name-part></tp:taxon-name></italic> like species of <ext-link xmlns:xlink="http://www.w3.org/1999/xlink" xlink:href="http://boldsystems.org/index.php/Public_BarcodeCluster?clusteruri=BOLD:ACS0974" ext-link-type="uri" xlink:type="simple">BOLD:ACS0974</ext-link> can be defined only on the basis of the records available in <abbrev xmlns:xlink="http://www.w3.org/1999/xlink" xlink:title="Barcode of Life Data Systems" id="ABBRID0ECNEK" xlink:type="simple">BOLD</abbrev>.</p></tp:treatment-sec><ref-list><ref id="B49"><mixed-citation xmlns:xlink="http://www.w3.org/1999/xlink" xlink:type="simple"><person-group><name name-style="western"><surname>Tyukosova</surname><given-names>V</given-names></name><name name-style="western"><surname>Gerecke</surname><given-names>R</given-names></name><name name-style="western"><surname>Stur</surname><given-names>E</given-names></name><name name-style="western"><surname>Ekrem</surname><given-names>T</given-names></name></person-group> (<year>2022</year>) <article-title>Disentangling the identity of <italic><tp:taxon-name><tp:taxon-name-part taxon-name-part-type="genus">Lebertia</tp:taxon-name-part><tp:taxon-name-part taxon-name-part-type="species">porosa</tp:taxon-name-part></tp:taxon-name></italic> Thor, 1900 using integrative taxonomy (<tp:taxon-name><tp:taxon-name-part taxon-name-part-type="subclass">Acari</tp:taxon-name-part></tp:taxon-name>: <tp:taxon-name><tp:taxon-name-part taxon-name-part-type="infraorder">Hydrachnidia</tp:taxon-name-part></tp:taxon-name>).</article-title><source>European Journal of Taxonomy</source><volume>836</volume>(<issue>1</issue>): <fpage>131</fpage>–<lpage>169</lpage>. <ext-link xlink:href="10.5852/ejt.2022.836.1921" ext-link-type="doi" xlink:type="simple">https://doi.org/10.5852/ejt.2022.836.1921</ext-link></mixed-citation></ref><ref id="B15"><mixed-citation xmlns:xlink="http://www.w3.org/1999/xlink" xlink:type="simple"><person-group><name name-style="western"><surname>Gerecke</surname><given-names>R</given-names></name></person-group> (<year>2009</year>) <article-title>Revisional studies on the European species of the water mite genus <italic><tp:taxon-name><tp:taxon-name-part taxon-name-part-type="genus">Lebertia</tp:taxon-name-part></tp:taxon-name></italic> Neuman, 1880 (<tp:taxon-name><tp:taxon-name-part taxon-name-part-type="subclass">Acari</tp:taxon-name-part></tp:taxon-name>: <tp:taxon-name><tp:taxon-name-part taxon-name-part-type="infraorder">Hydrachnidia</tp:taxon-name-part></tp:taxon-name>: <tp:taxon-name><tp:taxon-name-part taxon-name-part-type="family">Lebertiidae</tp:taxon-name-part></tp:taxon-name>).</article-title><source>Abhandlungen der Senckenbergischen Naturforschenden Gesellschaft</source><volume>566</volume>: <fpage>1</fpage>–<lpage>144</lpage>.</mixed-citation></ref><ref id="B17"><mixed-citation xmlns:xlink="http://www.w3.org/1999/xlink" xlink:type="simple"><person-group><name name-style="western"><surname>Gerecke</surname><given-names>R</given-names></name><name name-style="western"><surname>Kjærstad</surname><given-names>G</given-names></name><name name-style="western"><surname>Ekrem</surname><given-names>T</given-names></name><name name-style="western"><surname>Stur</surname><given-names>E</given-names></name></person-group> (<year>2022</year>) <article-title>A faunistic study of water mites (<tp:taxon-name><tp:taxon-name-part taxon-name-part-type="infraorder">Hydrachnidia</tp:taxon-name-part></tp:taxon-name> and <tp:taxon-name><tp:taxon-name-part taxon-name-part-type="family">Halacaridae</tp:taxon-name-part></tp:taxon-name>) from southern Norway.</article-title><source>Norwegian Journal of Entomology</source><volume>69</volume>: <fpage>243</fpage>–<lpage>268</lpage>.</mixed-citation></ref></ref-list></tp:taxon-treatment>
