# Supplementary material for: ﻿DNA barcode library of Portuguese water mites, with the descriptions of two new species (Acari, Hydrachnidia)
Source: Zookeys. 2024 Oct 31;1217:119–71. doi: 10.3897/zookeys.1217.131730 (PMC11544308; doi:10.3897/zookeys.1217.131730)
Supplement: XML Treatment for Lebertia (Pilolebertia) pilosa [file zookeys.1217.131730-treatment18.xml]

<!DOCTYPE tp:taxon-treatment
  PUBLIC "-//TaxonX//DTD Taxonomic Treatment Publishing DTD v0 20100105//EN" "tax-treatment-NSO.dtd">
<tp:taxon-treatment xmlns:tp="http://www.plazi.org/taxpub"><tp:treatment-meta><kwd-group><label>Taxon classification</label><kwd>
                  <named-content content-type="kingdom">Animalia</named-content>
                </kwd><kwd>
                  <named-content content-type="infraorder">Hydrachnidia</named-content>
                </kwd><kwd>
                  <named-content content-type="family">Lebertiidae</named-content>
                </kwd></kwd-group><mixed-citation publication-type="journal"><person-group><name><surname>Pešić</surname><given-names>Vladimir</given-names></name><name><surname>Zawal</surname><given-names>Andrzej</given-names></name><name><surname>Ferreira</surname><given-names>Sónia</given-names></name><name><surname>Benitez-Bosco</surname><given-names>Laura</given-names></name><name><surname>Cruz-Oliveira</surname><given-names>Ana</given-names></name><name><surname>Girão</surname><given-names>Dinis</given-names></name><name><surname>Padilha</surname><given-names>Adriana</given-names></name><name><surname>Turaccio</surname><given-names>Paolo</given-names></name><name><surname>Rossini</surname><given-names>Samantha</given-names></name><name><surname>Ballini</surname><given-names>Lorenzo</given-names></name><name><surname>Staffoni</surname><given-names>Giorgia</given-names></name><name><surname>Fratini</surname><given-names>Sara</given-names></name><name><surname>Ciofi</surname><given-names>Claudio</given-names></name><name><surname>Iannucci</surname><given-names>Alessio</given-names></name><name><surname>Ekrem</surname><given-names>Torbjørn</given-names></name><name><surname>Stur</surname><given-names>Elisabeth</given-names></name></person-group><article-title>﻿DNA barcode library of Portuguese water mites, with the descriptions of two new species (<tp:taxon-name><tp:taxon-name-part taxon-name-part-type="subclass">Acari</tp:taxon-name-part></tp:taxon-name>, <tp:taxon-name><tp:taxon-name-part taxon-name-part-type="infraorder">Hydrachnidia</tp:taxon-name-part></tp:taxon-name>)</article-title><source>Zookeys</source><day>31</day><month>10</month><year>2024</year><volume>1217</volume><fpage>119</fpage><lpage>171</lpage><pub-id pub-id-type="doi">10.3897/zookeys.1217.131730</pub-id></mixed-citation></tp:treatment-meta><tp:nomenclature><label>﻿</label><tp:taxon-name><object-id xmlns:xlink="http://www.w3.org/1999/xlink" content-type="arpha" xlink:type="simple">B4E5898B-7B28-537B-91C8-5CC94EFA070C</object-id><tp:taxon-name-part taxon-name-part-type="genus" reg="Lebertia">Lebertia</tp:taxon-name-part> (<tp:taxon-name-part taxon-name-part-type="subgenus" reg="Pilolebertia">Pilolebertia</tp:taxon-name-part>) <tp:taxon-name-part taxon-name-part-type="species" reg="pilosa">pilosa</tp:taxon-name-part></tp:taxon-name><tp:taxon-authority>Maglio, 1924</tp:taxon-authority></tp:nomenclature><tp:treatment-sec sec-type="material" id="SECID0ENOEK"><title>Material examined.</title><p>Portugal, <bold>Beja</bold>: • Odemira, Ribeira de Seixe, Zambujeira do Mar, river, <named-content xmlns:xlink="http://www.w3.org/1999/xlink" content-type="dwc:verbatimCoordinates" xlink:type="simple"><named-content content-type="geo-json" specific-use="{&#34;type&#34;:&#34;Point&#34;,&#34;coordinates&#34;:[-8.723000,37.399000]}" id="NCID0EYOEK" xlink:type="simple">37.399°N, 8.723°W</named-content></named-content>, 45 m a.s.l., 23 May 2023, leg. Ekrem &amp; Benitez-Bosco, 4♀ (sequenced), 1♀ dissected and slide mounted (<named-content xmlns:xlink="http://www.w3.org/1999/xlink" content-type="dwc:institutional_code" xlink:title="Naturalis Biodiversity Center in Leiden" xlink:href="http://grbio.org/institution/naturalis-biodiversity-center" xlink:type="simple">RMNH</named-content>).</p></tp:treatment-sec><tp:treatment-sec sec-type="remarks" id="SECID0EBPEK"><title>Remarks.</title><p>The sequenced specimens from Portugal were clustered within <ext-link xmlns:xlink="http://www.w3.org/1999/xlink" xlink:href="http://boldsystems.org/index.php/Public_BarcodeCluster?clusteruri=BOLD:AEJ2601" ext-link-type="uri" xlink:type="simple">BOLD:AEJ2601</ext-link>, which, in addition to material from this study, include one unidentified <italic><tp:taxon-name><tp:taxon-name-part taxon-name-part-type="genus" reg="Lebertia">Lebertia</tp:taxon-name-part></tp:taxon-name></italic> specimen from Spain. The <italic>p</italic>-distance between the latter <abbrev xmlns:xlink="http://www.w3.org/1999/xlink" xlink:title="Barcode Index Numbers" id="ABBRID0EVPEK" xlink:type="simple">BIN</abbrev> and its nearest neighbor, <ext-link xmlns:xlink="http://www.w3.org/1999/xlink" xlink:href="http://boldsystems.org/index.php/Public_BarcodeCluster?clusteruri=BOLD:ACS0974" ext-link-type="uri" xlink:type="simple">BOLD:ACS0974</ext-link>, which include <italic><tp:taxon-name><tp:taxon-name-part taxon-name-part-type="genus" reg="Lebertia">L.</tp:taxon-name-part><tp:taxon-name-part taxon-name-part-type="species" reg="porosa">porosa</tp:taxon-name-part></tp:taxon-name></italic> like specimens from different parts of Europe, was estimated at 12.01%.</p></tp:treatment-sec><tp:treatment-sec sec-type="distribution" id="SECID0EJQEK"><title>Distribution.</title><p>Europe. In Portugal previously reported from Minho River (<xref ref-type="bibr" rid="B4">Cantallo et al. 2021</xref>), and from São Pedro da Torre in Valença municipality (<xref ref-type="bibr" rid="B5">Cantallo et al. 2022</xref>).</p></tp:treatment-sec><ref-list><ref id="B4"><mixed-citation xmlns:xlink="http://www.w3.org/1999/xlink" xlink:type="simple"><person-group><name name-style="western"><surname>Cantallo</surname><given-names>H</given-names></name><name name-style="western"><surname>Gomes</surname><given-names>N</given-names></name><name name-style="western"><surname>Antunes</surname><given-names>C</given-names></name><name name-style="western"><surname>Ribeiro</surname><given-names>T</given-names></name><name name-style="western"><surname>Gomes</surname><given-names>MI</given-names></name><name name-style="western"><surname>Costa</surname><given-names>DA</given-names></name></person-group> (<year>2021</year>) Catalogue of aquatic mites from the Minho River (NW Iberian Peninsula). Environmental Smoke (Special Issue): 44–47. <ext-link xlink:href="10.32435/envsmoke/xibesymp.7" ext-link-type="doi" xlink:type="simple">https://doi.org/10.32435/envsmoke/xibesymp.7</ext-link></mixed-citation></ref><ref id="B5"><mixed-citation xmlns:xlink="http://www.w3.org/1999/xlink" xlink:type="simple"><person-group><name name-style="western"><surname>Cantallo</surname><given-names>H</given-names></name><name name-style="western"><surname>Gomes</surname><given-names>N</given-names></name><name name-style="western"><surname>Antunes</surname><given-names>C</given-names></name><name name-style="western"><surname>Martins</surname><given-names>D</given-names></name><name name-style="western"><surname>Costa</surname><given-names>DA</given-names></name></person-group> (<year>2022</year>) <article-title>Checklist of water mites from mainland Portugal and its archipelagos.</article-title><source>Zootaxa</source><volume>5213</volume>: <fpage>336</fpage>–<lpage>370</lpage>. <ext-link xlink:href="10.11646/zootaxa.5213.4.2" ext-link-type="doi" xlink:type="simple">https://doi.org/10.11646/zootaxa.5213.4.2</ext-link></mixed-citation></ref></ref-list></tp:taxon-treatment>
