# Supplementary material for: ﻿DNA barcode library of Portuguese water mites, with the descriptions of two new species (Acari, Hydrachnidia)
Source: Zookeys. 2024 Oct 31;1217:119–71. doi: 10.3897/zookeys.1217.131730 (PMC11544308; doi:10.3897/zookeys.1217.131730)
Supplement: XML Treatment for Lebertia (Lebertia) pusilla [file zookeys.1217.131730-treatment19.xml]

<!DOCTYPE tp:taxon-treatment
  PUBLIC "-//TaxonX//DTD Taxonomic Treatment Publishing DTD v0 20100105//EN" "tax-treatment-NSO.dtd">
<tp:taxon-treatment xmlns:tp="http://www.plazi.org/taxpub"><tp:treatment-meta><kwd-group><label>Taxon classification</label><kwd>
                  <named-content content-type="kingdom">Animalia</named-content>
                </kwd><kwd>
                  <named-content content-type="infraorder">Hydrachnidia</named-content>
                </kwd><kwd>
                  <named-content content-type="family">Lebertiidae</named-content>
                </kwd></kwd-group><mixed-citation publication-type="journal"><person-group><name><surname>Pešić</surname><given-names>Vladimir</given-names></name><name><surname>Zawal</surname><given-names>Andrzej</given-names></name><name><surname>Ferreira</surname><given-names>Sónia</given-names></name><name><surname>Benitez-Bosco</surname><given-names>Laura</given-names></name><name><surname>Cruz-Oliveira</surname><given-names>Ana</given-names></name><name><surname>Girão</surname><given-names>Dinis</given-names></name><name><surname>Padilha</surname><given-names>Adriana</given-names></name><name><surname>Turaccio</surname><given-names>Paolo</given-names></name><name><surname>Rossini</surname><given-names>Samantha</given-names></name><name><surname>Ballini</surname><given-names>Lorenzo</given-names></name><name><surname>Staffoni</surname><given-names>Giorgia</given-names></name><name><surname>Fratini</surname><given-names>Sara</given-names></name><name><surname>Ciofi</surname><given-names>Claudio</given-names></name><name><surname>Iannucci</surname><given-names>Alessio</given-names></name><name><surname>Ekrem</surname><given-names>Torbjørn</given-names></name><name><surname>Stur</surname><given-names>Elisabeth</given-names></name></person-group><article-title>﻿DNA barcode library of Portuguese water mites, with the descriptions of two new species (<tp:taxon-name><tp:taxon-name-part taxon-name-part-type="subclass">Acari</tp:taxon-name-part></tp:taxon-name>, <tp:taxon-name><tp:taxon-name-part taxon-name-part-type="infraorder">Hydrachnidia</tp:taxon-name-part></tp:taxon-name>)</article-title><source>Zookeys</source><day>31</day><month>10</month><year>2024</year><volume>1217</volume><fpage>119</fpage><lpage>171</lpage><pub-id pub-id-type="doi">10.3897/zookeys.1217.131730</pub-id></mixed-citation></tp:treatment-meta><tp:nomenclature><label>﻿</label><tp:taxon-name><object-id xmlns:xlink="http://www.w3.org/1999/xlink" content-type="arpha" xlink:type="simple">C6EF2CBA-79B8-542D-AB21-CF7D77A2B07D</object-id><tp:taxon-name-part taxon-name-part-type="genus" reg="Lebertia">Lebertia</tp:taxon-name-part> (<tp:taxon-name-part taxon-name-part-type="subgenus" reg="Lebertia">Lebertia</tp:taxon-name-part>) <tp:taxon-name-part taxon-name-part-type="species" reg="pusilla">pusilla</tp:taxon-name-part></tp:taxon-name><tp:taxon-authority>Koenike, 1911</tp:taxon-authority></tp:nomenclature><tp:treatment-sec sec-type="material" id="SECID0E5REK"><title>Material examined.</title><p>Portugal, <bold>Porto</bold>: • Lousada, Moinho da Tapada, <named-content xmlns:xlink="http://www.w3.org/1999/xlink" content-type="dwc:verbatimCoordinates" xlink:type="simple"><named-content content-type="geo-json" specific-use="{&#34;type&#34;:&#34;Point&#34;,&#34;coordinates&#34;:[-8.307000,41.263000]}" id="NCID0EJSEK" xlink:type="simple">41.263°N, 8.307°W</named-content></named-content>, 178 m a.s.l., 1 Sep. 2023, Ferreira, Sousa, Cruz-Oliveira &amp; Girão, 1 ♂ (sequenced).</p></tp:treatment-sec><tp:treatment-sec sec-type="remarks" id="SECID0EOSEK"><title>Remarks.</title><p>The sequenced specimen from Moinho da Tapada cluster together with specimens collected by <xref ref-type="bibr" rid="B39">Pešić et al. (2023b)</xref> from Santarém, Portugal, and morphologically assigned to <italic><tp:taxon-name><tp:taxon-name-part taxon-name-part-type="genus" reg="Lebertia">L.</tp:taxon-name-part><tp:taxon-name-part taxon-name-part-type="species" reg="pusilla">pusilla</tp:taxon-name-part></tp:taxon-name></italic>. These specimens form a unique <abbrev xmlns:xlink="http://www.w3.org/1999/xlink" xlink:title="Barcode Index Numbers" id="ABBRID0EDTEK" xlink:type="simple">BIN</abbrev> (<ext-link xmlns:xlink="http://www.w3.org/1999/xlink" xlink:href="http://boldsystems.org/index.php/Public_BarcodeCluster?clusteruri=BOLD:AFW6961" ext-link-type="uri" xlink:type="simple">BOLD:AFW6961</ext-link>), with a <italic>p</italic>-distance of 10.43% to the nearest sequence (NLACA493-15) of <italic><tp:taxon-name><tp:taxon-name-part taxon-name-part-type="genus" reg="Lebertia">L.</tp:taxon-name-part><tp:taxon-name-part taxon-name-part-type="species" reg="pusilla">pusilla</tp:taxon-name-part></tp:taxon-name></italic> from the Netherlands.</p></tp:treatment-sec><tp:treatment-sec sec-type="distribution" id="SECID0EZTEK"><title>Distribution.</title><p>Europe.</p></tp:treatment-sec><ref-list><ref id="B39"><mixed-citation xmlns:xlink="http://www.w3.org/1999/xlink" xlink:type="simple"><person-group><name name-style="western"><surname>Pešić</surname><given-names>V</given-names></name><name name-style="western"><surname>Jovanović</surname><given-names>M</given-names></name><name name-style="western"><surname>Espiridiao Oliveira</surname><given-names>A</given-names></name><name name-style="western"><surname>Pedro</surname><given-names>A</given-names></name><name name-style="western"><surname>Freira</surname><given-names>M</given-names></name><name name-style="western"><surname>Morais</surname><given-names>MM</given-names></name></person-group> (<year>2023b</year>) <article-title>New records of water mites (<tp:taxon-name><tp:taxon-name-part taxon-name-part-type="subclass">Acari</tp:taxon-name-part></tp:taxon-name>, <tp:taxon-name><tp:taxon-name-part taxon-name-part-type="infraorder">Hydrachnidia</tp:taxon-name-part></tp:taxon-name>) from Portugal revealed by DNA barcoding, with the description of <italic><tp:taxon-name><tp:taxon-name-part taxon-name-part-type="genus">Atractides</tp:taxon-name-part><tp:taxon-name-part taxon-name-part-type="species">marizae</tp:taxon-name-part></tp:taxon-name></italic> sp.nov.</article-title><source>ZooKeys</source><volume>1151</volume>: <fpage>205</fpage>–<lpage>222</lpage>. <ext-link xlink:href="10.3897/zookeys.1151.100766" ext-link-type="doi" xlink:type="simple">https://doi.org/10.3897/zookeys.1151.100766</ext-link></mixed-citation></ref></ref-list></tp:taxon-treatment>
