# Supplementary material for: ﻿DNA barcode library of Portuguese water mites, with the descriptions of two new species (Acari, Hydrachnidia)
Source: Zookeys. 2024 Oct 31;1217:119–71. doi: 10.3897/zookeys.1217.131730 (PMC11544308; doi:10.3897/zookeys.1217.131730)
Supplement: XML Treatment for Sperchon (Hispidosperchon) algeriensis [file zookeys.1217.131730-treatment27.xml]

<!DOCTYPE tp:taxon-treatment
  PUBLIC "-//TaxonX//DTD Taxonomic Treatment Publishing DTD v0 20100105//EN" "tax-treatment-NSO.dtd">
<tp:taxon-treatment xmlns:tp="http://www.plazi.org/taxpub"><tp:treatment-meta><kwd-group><label>Taxon classification</label><kwd>
                  <named-content content-type="kingdom">Animalia</named-content>
                </kwd><kwd>
                  <named-content content-type="infraorder">Hydrachnidia</named-content>
                </kwd><kwd>
                  <named-content content-type="family">Sperchontidae</named-content>
                </kwd></kwd-group><mixed-citation publication-type="journal"><person-group><name><surname>Pešić</surname><given-names>Vladimir</given-names></name><name><surname>Zawal</surname><given-names>Andrzej</given-names></name><name><surname>Ferreira</surname><given-names>Sónia</given-names></name><name><surname>Benitez-Bosco</surname><given-names>Laura</given-names></name><name><surname>Cruz-Oliveira</surname><given-names>Ana</given-names></name><name><surname>Girão</surname><given-names>Dinis</given-names></name><name><surname>Padilha</surname><given-names>Adriana</given-names></name><name><surname>Turaccio</surname><given-names>Paolo</given-names></name><name><surname>Rossini</surname><given-names>Samantha</given-names></name><name><surname>Ballini</surname><given-names>Lorenzo</given-names></name><name><surname>Staffoni</surname><given-names>Giorgia</given-names></name><name><surname>Fratini</surname><given-names>Sara</given-names></name><name><surname>Ciofi</surname><given-names>Claudio</given-names></name><name><surname>Iannucci</surname><given-names>Alessio</given-names></name><name><surname>Ekrem</surname><given-names>Torbjørn</given-names></name><name><surname>Stur</surname><given-names>Elisabeth</given-names></name></person-group><article-title>﻿DNA barcode library of Portuguese water mites, with the descriptions of two new species (<tp:taxon-name><tp:taxon-name-part taxon-name-part-type="subclass">Acari</tp:taxon-name-part></tp:taxon-name>, <tp:taxon-name><tp:taxon-name-part taxon-name-part-type="infraorder">Hydrachnidia</tp:taxon-name-part></tp:taxon-name>)</article-title><source>Zookeys</source><day>31</day><month>10</month><year>2024</year><volume>1217</volume><fpage>119</fpage><lpage>171</lpage><pub-id pub-id-type="doi">10.3897/zookeys.1217.131730</pub-id></mixed-citation></tp:treatment-meta><tp:nomenclature><label>﻿</label><tp:taxon-name><object-id xmlns:xlink="http://www.w3.org/1999/xlink" content-type="arpha" xlink:type="simple">F39CFB6C-5E57-546C-A116-6BBE121B7D0C</object-id><tp:taxon-name-part taxon-name-part-type="genus" reg="Sperchon">Sperchon</tp:taxon-name-part> (<tp:taxon-name-part taxon-name-part-type="subgenus" reg="Hispidosperchon">Hispidosperchon</tp:taxon-name-part>) <tp:taxon-name-part taxon-name-part-type="species" reg="algeriensis">algeriensis</tp:taxon-name-part></tp:taxon-name><tp:taxon-authority>Lundblad, 1942</tp:taxon-authority></tp:nomenclature><tp:treatment-sec sec-type="material" id="SECID0EHKFK"><title>Material examined.</title><p>Portugal, <bold>Faro</bold> • Portimão, <named-content xmlns:xlink="http://www.w3.org/1999/xlink" content-type="dwc:verbatimCoordinates" xlink:type="simple"><named-content content-type="geo-json" specific-use="{&#34;type&#34;:&#34;Point&#34;,&#34;coordinates&#34;:[-8.546000,37.237000]}" id="NCID0ESKFK" xlink:type="simple">37.237°N, 8.546°W</named-content></named-content>, 23 May 2023, leg. Ferreira &amp; Turaccio 1♀ (sequenced).</p></tp:treatment-sec><tp:treatment-sec sec-type="remarks" id="SECID0EXKFK"><title>Remarks.</title><p>The single female from Portugal clusters within <ext-link xmlns:xlink="http://www.w3.org/1999/xlink" xlink:href="http://boldsystems.org/index.php/Public_BarcodeCluster?clusteruri=BOLD:AES2436" ext-link-type="uri" xlink:type="simple">BOLD:AES2436</ext-link>, which includes one specimen of <italic><tp:taxon-name><tp:taxon-name-part taxon-name-part-type="genus" reg="Sperchon">S.</tp:taxon-name-part><tp:taxon-name-part taxon-name-part-type="species" reg="algeriensis">algeriensis</tp:taxon-name-part></tp:taxon-name></italic> recently collected from eastern Spain (<xref ref-type="bibr" rid="B22">López-Peña et al. 2022</xref>). The species was described from northern Africa (<xref ref-type="bibr" rid="B23">Lundblad 1942</xref>) and subsequently recorded from many sites in the central and western Mediterranean area (<xref ref-type="bibr" rid="B7">Di Sabatino et al. 2010</xref>). The species is considered as a characteristic species of warm Mediterranean streams that regularly dry up in the summer (<xref ref-type="bibr" rid="B14">Gerecke 1991</xref>). The hydrography of the sampling site where <italic><tp:taxon-name><tp:taxon-name-part taxon-name-part-type="genus" reg="Sperchon">S.</tp:taxon-name-part><tp:taxon-name-part taxon-name-part-type="species" reg="algeriensis">algeriensis</tp:taxon-name-part></tp:taxon-name></italic> was found in our study is characterized by summer drought.</p><p>The high genetic distance of 15.4% between Iberian populations of <italic><tp:taxon-name><tp:taxon-name-part taxon-name-part-type="genus" reg="Sperchon">S.</tp:taxon-name-part><tp:taxon-name-part taxon-name-part-type="species" reg="algeriensis">algeriensis</tp:taxon-name-part></tp:taxon-name></italic> and a specimen from Iran, attributed to <italic><tp:taxon-name><tp:taxon-name-part taxon-name-part-type="genus" reg="Sperchon">S.</tp:taxon-name-part><tp:taxon-name-part taxon-name-part-type="species" reg="algeriensis">algeriensis</tp:taxon-name-part></tp:taxon-name></italic>, suggests that the latter belongs to a further distinct species (<xref ref-type="bibr" rid="B36">Pešić et al. 2022a</xref>). It is likely that the latter species represents <italic><tp:taxon-name><tp:taxon-name-part taxon-name-part-type="genus" reg="Sperchon">S.</tp:taxon-name-part><tp:taxon-name-part taxon-name-part-type="species" reg="beneckei">beneckei</tp:taxon-name-part></tp:taxon-name></italic> Bader &amp; Sepasgosarian, 1982, a species proposed to be a synonym of <italic><tp:taxon-name><tp:taxon-name-part taxon-name-part-type="genus" reg="Sperchon">S.</tp:taxon-name-part><tp:taxon-name-part taxon-name-part-type="species" reg="algeriensis">algeriensis</tp:taxon-name-part></tp:taxon-name></italic> by <xref ref-type="bibr" rid="B1">Asadi et al. (2010)</xref>. Therefore, the known populations of <italic><tp:taxon-name><tp:taxon-name-part taxon-name-part-type="genus" reg="Sperchon">S.</tp:taxon-name-part><tp:taxon-name-part taxon-name-part-type="species" reg="algeriensis">algeriensis</tp:taxon-name-part></tp:taxon-name></italic> from Eastern Mediterranean should be checked using molecular methods to see if they can be assigned to <italic><tp:taxon-name><tp:taxon-name-part taxon-name-part-type="genus" reg="Sperchon">S.</tp:taxon-name-part><tp:taxon-name-part taxon-name-part-type="species" reg="beneckei">beneckei</tp:taxon-name-part></tp:taxon-name></italic>.</p></tp:treatment-sec><tp:treatment-sec sec-type="distribution" id="SECID0EUOFK"><title>Distribution.</title><p>North Africa, west Mediterranean. New record for Portugal.</p></tp:treatment-sec><ref-list><ref id="B22"><mixed-citation xmlns:xlink="http://www.w3.org/1999/xlink" xlink:type="simple"><person-group><name name-style="western"><surname>López-Peña</surname><given-names>D</given-names></name><name name-style="western"><surname>Gerecke</surname><given-names>R</given-names></name><name name-style="western"><surname>García-Roger</surname><given-names>EM</given-names></name><name name-style="western"><surname>Martin</surname><given-names>P</given-names></name><name name-style="western"><surname>Jiménez-Peydró</surname><given-names>R</given-names></name></person-group> (<year>2022</year>) <article-title>Parasite-host relationships of water mites (<tp:taxon-name><tp:taxon-name-part taxon-name-part-type="subclass">Acari</tp:taxon-name-part></tp:taxon-name>: <tp:taxon-name><tp:taxon-name-part taxon-name-part-type="infraorder">Hydrachnidia</tp:taxon-name-part></tp:taxon-name>) and black flies (<tp:taxon-name><tp:taxon-name-part taxon-name-part-type="order">Diptera</tp:taxon-name-part></tp:taxon-name>: <tp:taxon-name><tp:taxon-name-part taxon-name-part-type="family">Simuliidae</tp:taxon-name-part></tp:taxon-name>) in southeastern Spain.</article-title><source>Parasites &amp; Vectors</source><volume>15</volume>(<issue>1</issue>): <fpage>474</fpage>. <ext-link xlink:href="10.1186/s13071-022-05610-2" ext-link-type="doi" xlink:type="simple">https://doi.org/10.1186/s13071-022-05610-2</ext-link></mixed-citation></ref><ref id="B23"><mixed-citation xmlns:xlink="http://www.w3.org/1999/xlink" xlink:type="simple"><person-group><name name-style="western"><surname>Lundblad</surname><given-names>O</given-names></name></person-group> (<year>1942</year>) <article-title>Afrikanische Hydracarinen.</article-title><source>Entomologisk Tidskrift</source><volume>63</volume>: <fpage>155</fpage>–<lpage>209</lpage>.</mixed-citation></ref><ref id="B7"><mixed-citation xmlns:xlink="http://www.w3.org/1999/xlink" xlink:type="simple"><person-group><name name-style="western"><surname>Di Sabatino</surname><given-names>A</given-names></name><name name-style="western"><surname>Gerecke</surname><given-names>R</given-names></name><name name-style="western"><surname>Gledhill</surname><given-names>T</given-names></name><name name-style="western"><surname>Smit</surname><given-names>H</given-names></name></person-group> (<year>2010</year>) <article-title><tp:taxon-name><tp:taxon-name-part taxon-name-part-type="subclass">Acari</tp:taxon-name-part></tp:taxon-name>: <tp:taxon-name><tp:taxon-name-part taxon-name-part-type="infraorder">Hydrachnidia</tp:taxon-name-part></tp:taxon-name> II.</article-title> In: <person-group><name name-style="western"><surname>Gerecke</surname><given-names>R</given-names></name></person-group> (<role>Ed.</role>) <issue-title>Chelicerata: Acari II.</issue-title><source>Süßwasserfauna von Mitteleuropa, Vol. 7, 2–2, Elsevier Spektrum Akademischer Verlag, Heidelberg</source>, <fpage>1</fpage>–<lpage>234</lpage>. <ext-link xlink:href="10.1007/978-3-8274-2266-8_1" ext-link-type="doi" xlink:type="simple">https://doi.org/10.1007/978-3-8274-2266-8_1</ext-link></mixed-citation></ref><ref id="B14"><mixed-citation xmlns:xlink="http://www.w3.org/1999/xlink" xlink:type="simple"><person-group><name name-style="western"><surname>Gerecke</surname><given-names>R</given-names></name></person-group> (<year>1991</year>) <article-title>Taxonomische, faunistische und ökologische Untersuchungen an Wassermilben (<tp:taxon-name><tp:taxon-name-part taxon-name-part-type="subclass">Acari</tp:taxon-name-part></tp:taxon-name>, Actinedida) aus Sizilien unter Berücksichtigung anderer aquatischer Invertebraten.</article-title><source>Lauterbornia</source><volume>7</volume>: <fpage>1</fpage>–<lpage>304</lpage>.</mixed-citation></ref><ref id="B36"><mixed-citation xmlns:xlink="http://www.w3.org/1999/xlink" xlink:type="simple"><person-group><name name-style="western"><surname>Pešić</surname><given-names>V</given-names></name><name name-style="western"><surname>Esen</surname><given-names>Y</given-names></name><name name-style="western"><surname>Gülle</surname><given-names>P</given-names></name><name name-style="western"><surname>Zawal</surname><given-names>A</given-names></name><name name-style="western"><surname>Saboori</surname><given-names>A</given-names></name><name name-style="western"><surname>Jovanović</surname><given-names>M</given-names></name><name name-style="western"><surname>Bańkowska</surname><given-names>A</given-names></name><name name-style="western"><surname>Smit</surname><given-names>H</given-names></name></person-group> (<year>2022a</year>) <article-title>New records of water mites from Turkey and Iran revealed by DNA barcoding, with the description of a new species (<tp:taxon-name><tp:taxon-name-part taxon-name-part-type="subclass">Acari</tp:taxon-name-part></tp:taxon-name>, <tp:taxon-name><tp:taxon-name-part taxon-name-part-type="infraorder">Hydrachnidia</tp:taxon-name-part></tp:taxon-name>).</article-title><source>Systematic &amp; Applied Acarology</source><volume>27</volume>(<issue>7</issue>): <fpage>1393</fpage>–<lpage>1407</lpage>. <ext-link xlink:href="10.11158/saa.27.7.7" ext-link-type="doi" xlink:type="simple">https://doi.org/10.11158/saa.27.7.7</ext-link></mixed-citation></ref><ref id="B1"><mixed-citation xmlns:xlink="http://www.w3.org/1999/xlink" xlink:type="simple"><person-group><name name-style="western"><surname>Asadi</surname><given-names>M</given-names></name><name name-style="western"><surname>Pešić</surname><given-names>V</given-names></name><name name-style="western"><surname>Etemadi</surname><given-names>I</given-names></name></person-group> (<year>2010</year>) <article-title>A revised survey of water mites (<tp:taxon-name><tp:taxon-name-part taxon-name-part-type="subclass">Acari</tp:taxon-name-part></tp:taxon-name>: <tp:taxon-name><tp:taxon-name-part taxon-name-part-type="infraorder">Hydrachnidia</tp:taxon-name-part></tp:taxon-name>) from Iran: new synonyms and descriptions of three new species.</article-title><source>Zootaxa</source><volume>2628</volume>: <fpage>43</fpage>–<lpage>55</lpage>. <ext-link xlink:href="10.11646/zootaxa.2628.1.3" ext-link-type="doi" xlink:type="simple">https://doi.org/10.11646/zootaxa.2628.1.3</ext-link></mixed-citation></ref></ref-list></tp:taxon-treatment>
