# Supplementary material for: ﻿DNA barcode library of Portuguese water mites, with the descriptions of two new species (Acari, Hydrachnidia)
Source: Zookeys. 2024 Oct 31;1217:119–71. doi: 10.3897/zookeys.1217.131730 (PMC11544308; doi:10.3897/zookeys.1217.131730)
Supplement: XML Treatment for Torrenticola (Torrenticola) elisabethae [file zookeys.1217.131730-treatment37.xml]

<!DOCTYPE tp:taxon-treatment
  PUBLIC "-//TaxonX//DTD Taxonomic Treatment Publishing DTD v0 20100105//EN" "tax-treatment-NSO.dtd">
<tp:taxon-treatment xmlns:tp="http://www.plazi.org/taxpub"><tp:treatment-meta><kwd-group><label>Taxon classification</label><kwd>
                  <named-content content-type="kingdom">Animalia</named-content>
                </kwd><kwd>
                  <named-content content-type="infraorder">Hydrachnidia</named-content>
                </kwd><kwd>
                  <named-content content-type="family">Torrenticolidae</named-content>
                </kwd></kwd-group><mixed-citation publication-type="journal"><person-group><name><surname>Pešić</surname><given-names>Vladimir</given-names></name><name><surname>Zawal</surname><given-names>Andrzej</given-names></name><name><surname>Ferreira</surname><given-names>Sónia</given-names></name><name><surname>Benitez-Bosco</surname><given-names>Laura</given-names></name><name><surname>Cruz-Oliveira</surname><given-names>Ana</given-names></name><name><surname>Girão</surname><given-names>Dinis</given-names></name><name><surname>Padilha</surname><given-names>Adriana</given-names></name><name><surname>Turaccio</surname><given-names>Paolo</given-names></name><name><surname>Rossini</surname><given-names>Samantha</given-names></name><name><surname>Ballini</surname><given-names>Lorenzo</given-names></name><name><surname>Staffoni</surname><given-names>Giorgia</given-names></name><name><surname>Fratini</surname><given-names>Sara</given-names></name><name><surname>Ciofi</surname><given-names>Claudio</given-names></name><name><surname>Iannucci</surname><given-names>Alessio</given-names></name><name><surname>Ekrem</surname><given-names>Torbjørn</given-names></name><name><surname>Stur</surname><given-names>Elisabeth</given-names></name></person-group><article-title>﻿DNA barcode library of Portuguese water mites, with the descriptions of two new species (<tp:taxon-name><tp:taxon-name-part taxon-name-part-type="subclass">Acari</tp:taxon-name-part></tp:taxon-name>, <tp:taxon-name><tp:taxon-name-part taxon-name-part-type="infraorder">Hydrachnidia</tp:taxon-name-part></tp:taxon-name>)</article-title><source>Zookeys</source><day>31</day><month>10</month><year>2024</year><volume>1217</volume><fpage>119</fpage><lpage>171</lpage><pub-id pub-id-type="doi">10.3897/zookeys.1217.131730</pub-id></mixed-citation></tp:treatment-meta><tp:nomenclature><label>﻿</label><tp:taxon-name><object-id xmlns:xlink="http://www.w3.org/1999/xlink" content-type="arpha" xlink:type="simple">DF59C6E0-AC8B-5124-9C35-2001988D5B38</object-id><tp:taxon-name-part taxon-name-part-type="genus" reg="Torrenticola">Torrenticola</tp:taxon-name-part> (<tp:taxon-name-part taxon-name-part-type="subgenus" reg="Torrenticola">Torrenticola</tp:taxon-name-part>) <tp:taxon-name-part taxon-name-part-type="species" reg="elisabethae">elisabethae</tp:taxon-name-part><object-id xmlns:xlink="http://www.w3.org/1999/xlink" content-type="zoobank" xlink:type="simple">https://zoobank.org/354EB35B-1F5E-4FBB-9E8B-06B956A47467</object-id></tp:taxon-name><tp:taxon-authority>Pešić</tp:taxon-authority><tp:taxon-status xmlns:xlink="http://www.w3.org/1999/xlink" xlink:type="simple">sp. nov.</tp:taxon-status><xref ref-type="fig" rid="F3">Figs 3</xref><xref ref-type="fig" rid="F4">, 4</xref><xref ref-type="fig" rid="F5">, 5B, E</xref></tp:nomenclature><tp:treatment-sec sec-type="type material" id="SECID0EG1GK"><title>Type material examined.</title><p><bold><italic>Holotype</italic></bold> • ♂, dissected and slide mounted, Portugal, Guarda, Manteigas, Poço do Inferno (Fig. <xref ref-type="fig" rid="F5">5E</xref>), <named-content xmlns:xlink="http://www.w3.org/1999/xlink" content-type="dwc:verbatimCoordinates" xlink:type="simple"><named-content content-type="geo-json" specific-use="{&#34;type&#34;:&#34;Point&#34;,&#34;coordinates&#34;:[-7.516000,40.373000]}" id="NCID0EY1GK" xlink:type="simple">40.373°N, 7.516°W</named-content></named-content>, 1078 m a.s.l., 21 Aug. 2023, leg. Ferreira, Benitez-Bosco &amp; Padilha, sequenced (<abbrev xmlns:xlink="http://www.w3.org/1999/xlink" xlink:title="Barcode of Life Data Systems" id="ABBRID0E41GK" xlink:type="simple">BOLD</abbrev> ID: <ext-link xmlns:xlink="http://www.w3.org/1999/xlink" xlink:href="http://www.boldsystems.org/index.php/Public_RecordView?processid=BSNTN984-23" ext-link-type="uri" xlink:type="simple">BSNTN984-23</ext-link>). <bold><italic>Paratypes</italic></bold>: • 1♂, 1♀ (sequenced), Portugal, <bold>Guarda</bold>, Manteigas, Poio do Leão, <named-content xmlns:xlink="http://www.w3.org/1999/xlink" content-type="dwc:verbatimCoordinates" xlink:type="simple"><named-content content-type="geo-json" specific-use="{&#34;type&#34;:&#34;Point&#34;,&#34;coordinates&#34;:[-7.541000,40.399000]}" id="NCID0EO2GK" xlink:type="simple">40.399°N, 7.541°W</named-content></named-content>, 734 m a.s.l., 22 Aug. 2023, leg. Ferreira, Benitez-Bosco &amp; Padilha, 1♀ dissected and slide mounted (<named-content xmlns:xlink="http://www.w3.org/1999/xlink" content-type="dwc:institutional_code" xlink:title="Naturalis Biodiversity Center in Leiden" xlink:href="http://grbio.org/institution/naturalis-biodiversity-center" xlink:type="simple">RMNH</named-content>).</p></tp:treatment-sec><tp:treatment-sec sec-type="diagnosis" id="SECID0EX2GK"><title>Diagnosis.</title><p><bold><italic>Morphological</italic></bold>: Shoulder platelets fused with dorsal plate; dorsal shield with color pattern as illustrated in Figs <xref ref-type="fig" rid="F4">4B</xref>, <xref ref-type="fig" rid="F5">5B</xref>; Cxgl–4 subapical; medial suture line of Cx-II+III in male relatively long; ejaculatory complex with poorly developed anterior keel and a relatively large proximal chamber. <bold><italic>Molecular</italic></bold>: this lineage represent by a unique <abbrev xmlns:xlink="http://www.w3.org/1999/xlink" xlink:title="Barcode Index Numbers" id="ABBRID0EN3GK" xlink:type="simple">BIN</abbrev> (<ext-link xmlns:xlink="http://www.w3.org/1999/xlink" xlink:href="http://boldsystems.org/index.php/Public_BarcodeCluster?clusteruri=BOLD:AFW5336" ext-link-type="uri" xlink:type="simple">BOLD:AFW5336</ext-link>) differs from <italic><tp:taxon-name><tp:taxon-name-part taxon-name-part-type="genus" reg="Torrenticola">T.</tp:taxon-name-part><tp:taxon-name-part taxon-name-part-type="species" reg="lundbladi">lundbladi</tp:taxon-name-part></tp:taxon-name></italic> clade by 9.8% <abbrev xmlns:xlink="http://www.w3.org/1999/xlink" xlink:title="Kimura 2-parameter model" id="ABBRID0EB4GK" xlink:type="simple">K2P</abbrev> for <abbrev xmlns:xlink="http://www.w3.org/1999/xlink" xlink:title="mitochondrial cytochrome c oxidase subunit I" id="ABBRID0EF4GK" xlink:type="simple">COI</abbrev>.</p></tp:treatment-sec><tp:treatment-sec sec-type="description" id="SECID0EJ4GK"><title>Description.</title><p><bold><italic>General features.</italic></bold> Idiosoma oval; shoulder platelets fused to dorsal plate, but suture line visible; dorsal shield with a color pattern as illustrated in Figs <xref ref-type="fig" rid="F4">4B</xref>, <xref ref-type="fig" rid="F5">5B</xref>; area of primary sclerotization of the dorsal plate with four dorsoglandularia (Fig. <xref ref-type="fig" rid="F3">3A</xref>); gnathosomal bay U-shaped, proximally rounded; Cxgl–4 subapical; excretory pore and Vgl-2 on the the line of primary sclerotization, excretory pore on the level of Vgl-2; gnathosomal ventral margin curved, rostrum elongated (Fig. <xref ref-type="fig" rid="F3">3D</xref>); P-2 ventral margin nearly straight or slightly concave, P-2 and P-3 ventrodistal protrusions bluntly pointed, P-4 with a ventral tubercle bearing one long and three shorter setae (Figs <xref ref-type="fig" rid="F3">3C</xref>, <xref ref-type="fig" rid="F4">4D</xref>). <bold>Male</bold> — Medial suture line of Cx-II+III relatively long; genital field subrectangular; ejaculatory complex with poorly developed anterior keel, proximal chamber relatively large; Fig. <xref ref-type="fig" rid="F3">3E</xref>). <bold>Female</bold> — Genital field large and pentagonal in shape.</p><fig id="F3" position="float" orientation="portrait"><object-id xmlns:xlink="http://www.w3.org/1999/xlink" content-type="doi" xlink:type="simple">10.3897/zookeys.1217.131730.figure3</object-id><object-id xmlns:xlink="http://www.w3.org/1999/xlink" content-type="arpha" xlink:type="simple">947D276A-5597-58A4-B6F6-41CE30E4D3C6</object-id><label>Figure 3.</label><caption><p><italic><tp:taxon-name><tp:taxon-name-part taxon-name-part-type="genus" reg="Torrenticola">Torrenticola</tp:taxon-name-part><tp:taxon-name-part taxon-name-part-type="species" reg="elisabethae">elisabethae</tp:taxon-name-part></tp:taxon-name></italic> sp. nov., ♂ holotype <bold>A</bold> dorsal shield <bold>B</bold> ventral shield C palp, medial view <bold>D</bold> gnathosoma and chelicera <bold>E</bold> ejaculatory complex <bold>F</bold> photograph of ejaculatory complex. Scale bars: 100 μm.</p></caption><graphic xmlns:xlink="http://www.w3.org/1999/xlink" xlink:href="zookeys-1217-119_article-131730__-g003.jpg" position="float" orientation="portrait" xlink:type="simple" id="oo_1164867.jpg"><uri content-type="original_file" xlink:type="simple">https://binary.pensoft.net/fig/1164867</uri></graphic></fig><fig id="F4" position="float" orientation="portrait"><object-id xmlns:xlink="http://www.w3.org/1999/xlink" content-type="doi" xlink:type="simple">10.3897/zookeys.1217.131730.figure4</object-id><object-id xmlns:xlink="http://www.w3.org/1999/xlink" content-type="arpha" xlink:type="simple">B3231D6B-7DF2-571B-9A13-B1B6D044277B</object-id><label>Figure 4.</label><caption><p><italic><tp:taxon-name><tp:taxon-name-part taxon-name-part-type="genus" reg="Torrenticola">Torrenticola</tp:taxon-name-part><tp:taxon-name-part taxon-name-part-type="species" reg="elisabethae">elisabethae</tp:taxon-name-part></tp:taxon-name></italic> sp. nov., ♀ paratype <bold>A</bold> dorsal shield <bold>B</bold> photograph of dorsal shield <bold>C</bold> ventral shield <bold>D</bold> palp, medial view. Scale bars: 100 μm.</p></caption><graphic xmlns:xlink="http://www.w3.org/1999/xlink" xlink:href="zookeys-1217-119_article-131730__-g004.jpg" position="float" orientation="portrait" xlink:type="simple" id="oo_1164868.jpg"><uri content-type="original_file" xlink:type="simple">https://binary.pensoft.net/fig/1164868</uri></graphic></fig><fig id="F5" position="float" orientation="portrait"><object-id xmlns:xlink="http://www.w3.org/1999/xlink" content-type="doi" xlink:type="simple">10.3897/zookeys.1217.131730.figure5</object-id><object-id xmlns:xlink="http://www.w3.org/1999/xlink" content-type="arpha" xlink:type="simple">D902D5E5-7C12-5945-B344-D94ED9276376</object-id><label>Figure 5.</label><caption><p><bold>A–C</bold> Photographs of dorsal shield <bold>A</bold><italic><tp:taxon-name><tp:taxon-name-part taxon-name-part-type="genus" reg="Torrenticola">Torrenticola</tp:taxon-name-part><tp:taxon-name-part taxon-name-part-type="species" reg="soniae">soniae</tp:taxon-name-part></tp:taxon-name></italic> sp. nov., ♂ holotype <bold>B</bold><italic><tp:taxon-name><tp:taxon-name-part taxon-name-part-type="genus" reg="Torrenticola">T.</tp:taxon-name-part><tp:taxon-name-part taxon-name-part-type="species" reg="elisabethae">elisabethae</tp:taxon-name-part></tp:taxon-name></italic> sp. nov., ♂ holotype <bold>C</bold><italic><tp:taxon-name><tp:taxon-name-part taxon-name-part-type="genus" reg="Torrenticola">T.</tp:taxon-name-part><tp:taxon-name-part taxon-name-part-type="species" reg="tenuipalpis">tenuipalpis</tp:taxon-name-part></tp:taxon-name></italic>, ♀ (BGE_00227_F03) <bold>D–E</bold> Photographs of selected sampling sites <bold>D</bold> Praia Fluvial de Sabugueiro, <italic>locus typicus</italic> of <italic><tp:taxon-name><tp:taxon-name-part taxon-name-part-type="genus" reg="Torrenticola">Torrenticola</tp:taxon-name-part><tp:taxon-name-part taxon-name-part-type="species" reg="soniae">soniae</tp:taxon-name-part></tp:taxon-name></italic> sp. nov. <bold>E</bold> Poço do Inferno, type locality of <italic><tp:taxon-name><tp:taxon-name-part taxon-name-part-type="genus" reg="Torrenticola">T.</tp:taxon-name-part><tp:taxon-name-part taxon-name-part-type="species" reg="elisabethae">elisabethae</tp:taxon-name-part></tp:taxon-name></italic> sp. nov. Photographs by JC (5D) and SF (5E).</p></caption><graphic xmlns:xlink="http://www.w3.org/1999/xlink" xlink:href="zookeys-1217-119_article-131730__-g005.jpg" position="float" orientation="portrait" xlink:type="simple" id="oo_1164869.jpg"><uri content-type="original_file" xlink:type="simple">https://binary.pensoft.net/fig/1164869</uri></graphic></fig><fig id="F6" position="float" orientation="portrait"><object-id xmlns:xlink="http://www.w3.org/1999/xlink" content-type="doi" xlink:type="simple">10.3897/zookeys.1217.131730.figure6</object-id><object-id xmlns:xlink="http://www.w3.org/1999/xlink" content-type="arpha" xlink:type="simple">4AD201AD-FCC2-53F5-B0BB-6C00676F6D30</object-id><label>Figure 6.</label><caption><p>Neighbor-Joining tree of the genus <italic><tp:taxon-name><tp:taxon-name-part taxon-name-part-type="genus" reg="Torrenticola">Torrenticola</tp:taxon-name-part></tp:taxon-name></italic>, obtained from 130 nucleotide <abbrev xmlns:xlink="http://www.w3.org/1999/xlink" xlink:title="mitochondrial cytochrome c oxidase subunit I" id="ABBRID0EZDHK" xlink:type="simple">COI</abbrev> sequences. Bootstrap values &gt; 50% from 1000 bootstrap replicates on branches.</p></caption><graphic xmlns:xlink="http://www.w3.org/1999/xlink" xlink:href="zookeys-1217-119_article-131730__-g006.jpg" position="float" orientation="portrait" xlink:type="simple" id="oo_1164870.jpg"><uri content-type="original_file" xlink:type="simple">https://binary.pensoft.net/fig/1164870</uri></graphic></fig></tp:treatment-sec><tp:treatment-sec sec-type="description" id="SECID0ECEHK"><title>Measurements.</title><p><bold>Male</bold> (holotype). Idiosoma (ventral view: Fig. <xref ref-type="fig" rid="F3">3B</xref>) L 856, W 691; dorsal shield (Fig. <xref ref-type="fig" rid="F3">3A</xref>) L 731, W 619, L/W ratio 1.18; dorsal plate L 681; frontal plate L 173–183, W 64–66, L/W ratio 2.7–2.8. Gnathosomal bay L 194, <abbrev xmlns:xlink="http://www.w3.org/1999/xlink" xlink:title="first coxae" id="ABBRID0ESEHK" xlink:type="simple">Cx-I</abbrev> total L 383, <abbrev xmlns:xlink="http://www.w3.org/1999/xlink" xlink:title="first coxae" id="ABBRID0EWEHK" xlink:type="simple">Cx-I</abbrev><abbrev xmlns:xlink="http://www.w3.org/1999/xlink" xlink:title="medial length" id="ABBRID0E1EHK" xlink:type="simple">mL</abbrev> 188, Cx-II+III <abbrev xmlns:xlink="http://www.w3.org/1999/xlink" xlink:title="medial length" id="ABBRID0E5EHK" xlink:type="simple">mL</abbrev> 131; ratio <abbrev xmlns:xlink="http://www.w3.org/1999/xlink" xlink:title="first coxae" id="ABBRID0ECFHK" xlink:type="simple">Cx-I</abbrev> L/Cx-II+III <abbrev xmlns:xlink="http://www.w3.org/1999/xlink" xlink:title="medial length" id="ABBRID0EGFHK" xlink:type="simple">mL</abbrev> 2.92; <abbrev xmlns:xlink="http://www.w3.org/1999/xlink" xlink:title="first coxae" id="ABBRID0EKFHK" xlink:type="simple">Cx-I</abbrev><abbrev xmlns:xlink="http://www.w3.org/1999/xlink" xlink:title="medial length" id="ABBRID0EOFHK" xlink:type="simple">mL</abbrev>/Cx-II+III <abbrev xmlns:xlink="http://www.w3.org/1999/xlink" xlink:title="medial length" id="ABBRID0ESFHK" xlink:type="simple">mL</abbrev> 1.43. Genital field L/W 183/150, ratio 1.22; distance genital field-excretory pore 103, genital field-caudal idiosoma margin 127. Ejaculatory complex L 275.</p><p>Gnathosoma vL 367, chelicera L 448; palp total L 390, <abbrev xmlns:xlink="http://www.w3.org/1999/xlink" xlink:title="dorsal length" id="ABBRID0EYFHK" xlink:type="simple">dL</abbrev>/H, <abbrev xmlns:xlink="http://www.w3.org/1999/xlink" xlink:title="dorsal length" id="ABBRID0E3FHK" xlink:type="simple">dL</abbrev>/H ratio: <abbrev xmlns:xlink="http://www.w3.org/1999/xlink" xlink:title="palp segments 1–5" id="ABBRID0EAGHK" xlink:type="simple">P-1</abbrev>, 44/38, 1.17; P-2, 133/64, 2.08; P-3, 79/58, 1.36; P-4, 112/38, 2.98; <abbrev xmlns:xlink="http://www.w3.org/1999/xlink" xlink:title="palp segments 1–5" id="ABBRID0EEGHK" xlink:type="simple">P-5</abbrev>, 22/14, 1.55; L ratio P-2/P-4, 1.19. <abbrev xmlns:xlink="http://www.w3.org/1999/xlink" xlink:title="dorsal length" id="ABBRID0EIGHK" xlink:type="simple">dL</abbrev> of <abbrev xmlns:xlink="http://www.w3.org/1999/xlink" xlink:title="fourth-sixth segments of first leg" id="ABBRID0EMGHK" xlink:type="simple">I-L-4–6</abbrev>: 145, 160, 131; I-L-6 H 46; <abbrev xmlns:xlink="http://www.w3.org/1999/xlink" xlink:title="dorsal length" id="ABBRID0EQGHK" xlink:type="simple">dL</abbrev>/H I-L-6 ratio 2.85.</p><p><bold>Female</bold> (paratype from Poio do Leão, BGE_00227_H06). Idiosoma (ventral view: Fig. <xref ref-type="fig" rid="F4">4C</xref>) L 975, W 794; dorsal shield (Fig. <xref ref-type="fig" rid="F4">4A, B</xref>) L 806, W 663, L/W ratio 1.22; dorsal plate L 766; frontal plate L 172–175, W 63–68, L/W ratio 2.6–2.75. Gnathosomal bay L 203, <abbrev xmlns:xlink="http://www.w3.org/1999/xlink" xlink:title="first coxae" id="ABBRID0EAHHK" xlink:type="simple">Cx-I</abbrev> total L 391, <abbrev xmlns:xlink="http://www.w3.org/1999/xlink" xlink:title="first coxae" id="ABBRID0EEHHK" xlink:type="simple">Cx-I</abbrev><abbrev xmlns:xlink="http://www.w3.org/1999/xlink" xlink:title="medial length" id="ABBRID0EIHHK" xlink:type="simple">mL</abbrev> 188, Cx-II+III <abbrev xmlns:xlink="http://www.w3.org/1999/xlink" xlink:title="medial length" id="ABBRID0EMHHK" xlink:type="simple">mL</abbrev> 0. Genital field L/W 214/204, ratio 1.05; distance genital field-excretory pore 256, genital field-caudal idiosoma margin 347. Egg (<italic>n</italic> = 1) maximum diameter 227.</p><p>Gnathosoma vL 379, chelicera L 478; palp total L 389, <abbrev xmlns:xlink="http://www.w3.org/1999/xlink" xlink:title="dorsal length" id="ABBRID0EUHHK" xlink:type="simple">dL</abbrev>/H, <abbrev xmlns:xlink="http://www.w3.org/1999/xlink" xlink:title="dorsal length" id="ABBRID0EYHHK" xlink:type="simple">dL</abbrev>/H ratio: <abbrev xmlns:xlink="http://www.w3.org/1999/xlink" xlink:title="palp segments 1–5" id="ABBRID0E3HHK" xlink:type="simple">P-1</abbrev>, 41/36, 1.15; P-2, 130/64, 2.0; P-3, 80/59, 1.35; P-4, 116/40, 2.87; <abbrev xmlns:xlink="http://www.w3.org/1999/xlink" xlink:title="palp segments 1–5" id="ABBRID0EAIHK" xlink:type="simple">P-5</abbrev>, 22/14, 1.55; L ratio P-2/P-4, 1.13.</p></tp:treatment-sec><tp:treatment-sec sec-type="etymology" id="SECID0EEIHK"><title>Etymology.</title><p>The new species is dedicated to Elisabeth Stur (NTNU University Museum Trondheim, Norway), who facilitated a number of barcoding projects on water mites in Europe.</p></tp:treatment-sec><tp:treatment-sec sec-type="Species delimitation using DNA barcodes" id="SECID0EJIHK"><title>Species delimitation using DNA barcodes.</title><p>The sequences retrieved from <italic><tp:taxon-name><tp:taxon-name-part taxon-name-part-type="genus" reg="Torrenticola">Torrenticola</tp:taxon-name-part></tp:taxon-name></italic> specimens from Portugal, here described as <italic><tp:taxon-name><tp:taxon-name-part taxon-name-part-type="genus" reg="Torrenticola">T.</tp:taxon-name-part><tp:taxon-name-part taxon-name-part-type="species" reg="elisabethae">elisabethae</tp:taxon-name-part></tp:taxon-name></italic> sp. nov., appeared as a sister group to the cluster containing sequences of <italic><tp:taxon-name><tp:taxon-name-part taxon-name-part-type="genus" reg="Torrenticola">T.</tp:taxon-name-part><tp:taxon-name-part taxon-name-part-type="species" reg="lundbladi">lundbladi</tp:taxon-name-part></tp:taxon-name></italic> (K. Viets, 1930), a rhitrobiontic species known from Spain (<xref ref-type="bibr" rid="B25">Lundblad 1956</xref>; <xref ref-type="bibr" rid="B31">Pešić et al. 2012</xref>). The mean <abbrev xmlns:xlink="http://www.w3.org/1999/xlink" xlink:title="Kimura 2-parameter model" id="ABBRID0EUJHK" xlink:type="simple">K2P</abbrev> genetic distance between <abbrev xmlns:xlink="http://www.w3.org/1999/xlink" xlink:title="mitochondrial cytochrome c oxidase subunit I" id="ABBRID0EYJHK" xlink:type="simple">COI</abbrev> sequences of <italic><tp:taxon-name><tp:taxon-name-part taxon-name-part-type="genus" reg="Torrenticola">T.</tp:taxon-name-part><tp:taxon-name-part taxon-name-part-type="species" reg="elisabethae">elisabethae</tp:taxon-name-part></tp:taxon-name></italic> sp. nov. and <italic><tp:taxon-name><tp:taxon-name-part taxon-name-part-type="genus" reg="Torrenticola">T.</tp:taxon-name-part><tp:taxon-name-part taxon-name-part-type="species" reg="lundbladi">lundbladi</tp:taxon-name-part></tp:taxon-name></italic> was estimated at 9.8 ± 1.25%. The genetic distance was also here higher than the barcode gap found for <italic><tp:taxon-name><tp:taxon-name-part taxon-name-part-type="genus" reg="Torrenticola">Torrenticola</tp:taxon-name-part></tp:taxon-name></italic> in the ASAP analysis, supporting the species-status of the new taxon. The mean intraspecific divergence within the cluster of barcodes belonging to <italic><tp:taxon-name><tp:taxon-name-part taxon-name-part-type="genus" reg="Torrenticola">T.</tp:taxon-name-part><tp:taxon-name-part taxon-name-part-type="species" reg="elisabethae">elisabethae</tp:taxon-name-part></tp:taxon-name></italic> was relatively low (0.2 ± 0.14% <abbrev xmlns:xlink="http://www.w3.org/1999/xlink" xlink:title="Kimura 2-parameter model" id="ABBRID0EELHK" xlink:type="simple">K2P</abbrev>).</p></tp:treatment-sec><tp:treatment-sec sec-type="discussion" id="SECID0EILHK"><title>Discussion.</title><p>The new species is most similar to <italic><tp:taxon-name><tp:taxon-name-part taxon-name-part-type="genus" reg="Torrenticola">Torrenticola</tp:taxon-name-part><tp:taxon-name-part taxon-name-part-type="species" reg="lundbladi">lundbladi</tp:taxon-name-part></tp:taxon-name></italic> K. Viets, 1930, a species originally described from central Spain (K. <xref ref-type="bibr" rid="B51">Viets 1930</xref>). Both species have dorsal shield with the shoulder platelets partially fused with the dorsal plate, a similar color pattern of the dorsal shield, a <abbrev xmlns:xlink="http://www.w3.org/1999/xlink" xlink:title="coxoglandularia 4" id="ABBRID0E4LHK" xlink:type="simple">Cxgl-4</abbrev> situated subapically and a relatively long median suture line of Cx-II-III in male. <italic><tp:taxon-name><tp:taxon-name-part taxon-name-part-type="genus" reg="Torrenticola">Torrenticola</tp:taxon-name-part><tp:taxon-name-part taxon-name-part-type="species" reg="lundbladi">lundbladi</tp:taxon-name-part></tp:taxon-name></italic> differs by the characteristic shape of the ejaculatory complex (proximal and distal arms short, proximal chamber large, proximal horns reduced, see <xref ref-type="bibr" rid="B25">Lundblad 1956</xref>: fig. 83E).</p></tp:treatment-sec><tp:treatment-sec sec-type="distribution" id="SECID0EQMHK"><title>Distribution.</title><p>Portugal (this study).</p></tp:treatment-sec><ref-list><ref id="B25"><mixed-citation xmlns:xlink="http://www.w3.org/1999/xlink" xlink:type="simple"><person-group><name name-style="western"><surname>Lundblad</surname><given-names>O</given-names></name></person-group> (<year>1956</year>) <article-title>Zur Kenntnis süd- und mitteleuropäischer Hydrachnellen.</article-title><source>Arkiv för Zoologi</source><volume>10</volume>: <fpage>1</fpage>–<lpage>306</lpage>.</mixed-citation></ref><ref id="B31"><mixed-citation xmlns:xlink="http://www.w3.org/1999/xlink" xlink:type="simple"><person-group><name name-style="western"><surname>Pešić</surname><given-names>V</given-names></name><name name-style="western"><surname>Valdecasas</surname><given-names>AG</given-names></name><name name-style="western"><surname>García-Jimenez</surname><given-names>R</given-names></name></person-group> (<year>2012</year>) <article-title>Simultaneous evidence for a new species of <italic><tp:taxon-name><tp:taxon-name-part taxon-name-part-type="genus">Torrenticola</tp:taxon-name-part></tp:taxon-name></italic> Piersig, 1896 (<tp:taxon-name><tp:taxon-name-part taxon-name-part-type="subclass">Acari</tp:taxon-name-part></tp:taxon-name>, <tp:taxon-name><tp:taxon-name-part taxon-name-part-type="infraorder">Hydrachnidia</tp:taxon-name-part></tp:taxon-name>) from Montenegro.</article-title><source>Zootaxa</source><volume>3515</volume>: <fpage>38</fpage>–<lpage>50</lpage>. <ext-link xlink:href="10.11646/zootaxa.3515.1.2" ext-link-type="doi" xlink:type="simple">https://doi.org/10.11646/zootaxa.3515.1.2</ext-link></mixed-citation></ref><ref id="B51"><mixed-citation xmlns:xlink="http://www.w3.org/1999/xlink" xlink:type="simple"><person-group><name name-style="western"><surname>Viets</surname><given-names>K</given-names></name></person-group> (<year>1930</year>) Zur Kenntnis der Hydracarinen-Fauna von Spanien. Archiv für Hydrobiologie 21(2): 175–240, 21(3): 359–446.</mixed-citation></ref></ref-list></tp:taxon-treatment>
