# Supplementary material for: ﻿DNA barcode library of Portuguese water mites, with the descriptions of two new species (Acari, Hydrachnidia)
Source: Zookeys. 2024 Oct 31;1217:119–71. doi: 10.3897/zookeys.1217.131730 (PMC11544308; doi:10.3897/zookeys.1217.131730)
Supplement: XML Treatment for Limnesia (Limnesia) iberica [file zookeys.1217.131730-treatment41.xml]

<!DOCTYPE tp:taxon-treatment
  PUBLIC "-//TaxonX//DTD Taxonomic Treatment Publishing DTD v0 20100105//EN" "tax-treatment-NSO.dtd">
<tp:taxon-treatment xmlns:tp="http://www.plazi.org/taxpub"><tp:treatment-meta><kwd-group><label>Taxon classification</label><kwd>
                  <named-content content-type="kingdom">Animalia</named-content>
                </kwd><kwd>
                  <named-content content-type="infraorder">Hydrachnidia</named-content>
                </kwd><kwd>
                  <named-content content-type="family">Limnesiidae</named-content>
                </kwd></kwd-group><mixed-citation publication-type="journal"><person-group><name><surname>Pešić</surname><given-names>Vladimir</given-names></name><name><surname>Zawal</surname><given-names>Andrzej</given-names></name><name><surname>Ferreira</surname><given-names>Sónia</given-names></name><name><surname>Benitez-Bosco</surname><given-names>Laura</given-names></name><name><surname>Cruz-Oliveira</surname><given-names>Ana</given-names></name><name><surname>Girão</surname><given-names>Dinis</given-names></name><name><surname>Padilha</surname><given-names>Adriana</given-names></name><name><surname>Turaccio</surname><given-names>Paolo</given-names></name><name><surname>Rossini</surname><given-names>Samantha</given-names></name><name><surname>Ballini</surname><given-names>Lorenzo</given-names></name><name><surname>Staffoni</surname><given-names>Giorgia</given-names></name><name><surname>Fratini</surname><given-names>Sara</given-names></name><name><surname>Ciofi</surname><given-names>Claudio</given-names></name><name><surname>Iannucci</surname><given-names>Alessio</given-names></name><name><surname>Ekrem</surname><given-names>Torbjørn</given-names></name><name><surname>Stur</surname><given-names>Elisabeth</given-names></name></person-group><article-title>﻿DNA barcode library of Portuguese water mites, with the descriptions of two new species (<tp:taxon-name><tp:taxon-name-part taxon-name-part-type="subclass">Acari</tp:taxon-name-part></tp:taxon-name>, <tp:taxon-name><tp:taxon-name-part taxon-name-part-type="infraorder">Hydrachnidia</tp:taxon-name-part></tp:taxon-name>)</article-title><source>Zookeys</source><day>31</day><month>10</month><year>2024</year><volume>1217</volume><fpage>119</fpage><lpage>171</lpage><pub-id pub-id-type="doi">10.3897/zookeys.1217.131730</pub-id></mixed-citation></tp:treatment-meta><tp:nomenclature><label>﻿</label><tp:taxon-name><object-id xmlns:xlink="http://www.w3.org/1999/xlink" content-type="arpha" xlink:type="simple">1C80227E-5DD4-57E9-A2A4-54F4098F6862</object-id><tp:taxon-name-part taxon-name-part-type="genus" reg="Limnesia">Limnesia</tp:taxon-name-part> (<tp:taxon-name-part taxon-name-part-type="subgenus" reg="Limnesia">Limnesia</tp:taxon-name-part>) <tp:taxon-name-part taxon-name-part-type="species" reg="iberica">iberica</tp:taxon-name-part></tp:taxon-name><tp:taxon-authority>Lundblad, 1954</tp:taxon-authority></tp:nomenclature><tp:treatment-sec sec-type="material" id="SECID0EHXHK"><title>Material examined.</title><p>Portugal, <bold>Beja</bold> • Mértola, São João dos Caldeireiros, stream, <named-content xmlns:xlink="http://www.w3.org/1999/xlink" content-type="dwc:verbatimCoordinates" xlink:type="simple"><named-content content-type="geo-json" specific-use="{&#34;type&#34;:&#34;Point&#34;,&#34;coordinates&#34;:[-7.810000,37.626000]}" id="NCID0ESXHK" xlink:type="simple">37.626°N, 7.81°W</named-content></named-content>, 17 May 2023, leg. Ferreira, Benitez-Bosco, Ekrem, Stur &amp; Turaccio, 3♂, 6♀ (sequenced).</p></tp:treatment-sec><tp:treatment-sec sec-type="remarks" id="SECID0EXXHK"><title>Remarks.</title><p>The specimens from Portugal morphologically matches description of <italic><tp:taxon-name><tp:taxon-name-part taxon-name-part-type="genus" reg="Limnesia">Limnesia</tp:taxon-name-part><tp:taxon-name-part taxon-name-part-type="species" reg="iberica">iberica</tp:taxon-name-part></tp:taxon-name></italic>, a species originally described by <xref ref-type="bibr" rid="B25">Lundblad (1956)</xref> from a stream in Beira Alta (Santa Comba Dão, Portugal). The Portuguese specimens form a distinct <abbrev xmlns:xlink="http://www.w3.org/1999/xlink" xlink:title="Barcode Index Numbers" id="ABBRID0EMYHK" xlink:type="simple">BIN</abbrev> (<ext-link xmlns:xlink="http://www.w3.org/1999/xlink" xlink:href="http://boldsystems.org/index.php/Public_BarcodeCluster?clusteruri=BOLD:AFN8367" ext-link-type="uri" xlink:type="simple">BOLD:AFN8367</ext-link>) with the closest <abbrev xmlns:xlink="http://www.w3.org/1999/xlink" xlink:title="Barcode Index Numbers" id="ABBRID0EVYHK" xlink:type="simple">BIN</abbrev> being <ext-link xmlns:xlink="http://www.w3.org/1999/xlink" xlink:href="http://boldsystems.org/index.php/Public_BarcodeCluster?clusteruri=BOLD:ACA9272" ext-link-type="uri" xlink:type="simple">BOLD:ACA9272</ext-link>, which includes specimens from Canada, United States, and Greece assigned to <italic><tp:taxon-name><tp:taxon-name-part taxon-name-part-type="genus" reg="Limnesia">L.</tp:taxon-name-part><tp:taxon-name-part taxon-name-part-type="species" reg="undulata">undulata</tp:taxon-name-part></tp:taxon-name></italic>, with the <italic>p</italic>-distance estimated at 14.29%.</p></tp:treatment-sec><tp:treatment-sec sec-type="distribution" id="SECID0ELZHK"><title>Distribution.</title><p>Portugal (<xref ref-type="bibr" rid="B24">Lundblad 1954</xref>, <xref ref-type="bibr" rid="B25">1956</xref>; this study).</p></tp:treatment-sec><ref-list><ref id="B25"><mixed-citation xmlns:xlink="http://www.w3.org/1999/xlink" xlink:type="simple"><person-group><name name-style="western"><surname>Lundblad</surname><given-names>O</given-names></name></person-group> (<year>1956</year>) <article-title>Zur Kenntnis süd- und mitteleuropäischer Hydrachnellen.</article-title><source>Arkiv för Zoologi</source><volume>10</volume>: <fpage>1</fpage>–<lpage>306</lpage>.</mixed-citation></ref><ref id="B24"><mixed-citation xmlns:xlink="http://www.w3.org/1999/xlink" xlink:type="simple"><person-group><name name-style="western"><surname>Lundblad</surname><given-names>O</given-names></name></person-group> (<year>1954</year>) <article-title>Neue südeuropäische Wassermilben.</article-title><source>Zoologischer Anzeiger</source><volume>153</volume>: <fpage>154</fpage>–<lpage>159</lpage>.</mixed-citation></ref></ref-list></tp:taxon-treatment>
