# Supplementary material for: ﻿DNA barcode library of Portuguese water mites, with the descriptions of two new species (Acari, Hydrachnidia)
Source: Zookeys. 2024 Oct 31;1217:119–71. doi: 10.3897/zookeys.1217.131730 (PMC11544308; doi:10.3897/zookeys.1217.131730)
Supplement: XML Treatment for Hygrobates balcanicus [file zookeys.1217.131730-treatment51.xml]

<!DOCTYPE tp:taxon-treatment
  PUBLIC "-//TaxonX//DTD Taxonomic Treatment Publishing DTD v0 20100105//EN" "tax-treatment-NSO.dtd">
<tp:taxon-treatment xmlns:tp="http://www.plazi.org/taxpub"><tp:treatment-meta><kwd-group><label>Taxon classification</label><kwd>
                  <named-content content-type="kingdom">Animalia</named-content>
                </kwd><kwd>
                  <named-content content-type="infraorder">Hydrachnidia</named-content>
                </kwd><kwd>
                  <named-content content-type="family">Hygrobatidae</named-content>
                </kwd></kwd-group><mixed-citation publication-type="journal"><person-group><name><surname>Pešić</surname><given-names>Vladimir</given-names></name><name><surname>Zawal</surname><given-names>Andrzej</given-names></name><name><surname>Ferreira</surname><given-names>Sónia</given-names></name><name><surname>Benitez-Bosco</surname><given-names>Laura</given-names></name><name><surname>Cruz-Oliveira</surname><given-names>Ana</given-names></name><name><surname>Girão</surname><given-names>Dinis</given-names></name><name><surname>Padilha</surname><given-names>Adriana</given-names></name><name><surname>Turaccio</surname><given-names>Paolo</given-names></name><name><surname>Rossini</surname><given-names>Samantha</given-names></name><name><surname>Ballini</surname><given-names>Lorenzo</given-names></name><name><surname>Staffoni</surname><given-names>Giorgia</given-names></name><name><surname>Fratini</surname><given-names>Sara</given-names></name><name><surname>Ciofi</surname><given-names>Claudio</given-names></name><name><surname>Iannucci</surname><given-names>Alessio</given-names></name><name><surname>Ekrem</surname><given-names>Torbjørn</given-names></name><name><surname>Stur</surname><given-names>Elisabeth</given-names></name></person-group><article-title>﻿DNA barcode library of Portuguese water mites, with the descriptions of two new species (<tp:taxon-name><tp:taxon-name-part taxon-name-part-type="subclass">Acari</tp:taxon-name-part></tp:taxon-name>, <tp:taxon-name><tp:taxon-name-part taxon-name-part-type="infraorder">Hydrachnidia</tp:taxon-name-part></tp:taxon-name>)</article-title><source>Zookeys</source><day>31</day><month>10</month><year>2024</year><volume>1217</volume><fpage>119</fpage><lpage>171</lpage><pub-id pub-id-type="doi">10.3897/zookeys.1217.131730</pub-id></mixed-citation></tp:treatment-meta><tp:nomenclature><label>﻿</label><tp:taxon-name>
                <object-id xmlns:xlink="http://www.w3.org/1999/xlink" content-type="arpha" xlink:type="simple">F91BA968-76FD-5138-81C7-F8D6EA33343B</object-id>
                <tp:taxon-name-part taxon-name-part-type="genus" reg="Hygrobates">Hygrobates</tp:taxon-name-part>
                <tp:taxon-name-part taxon-name-part-type="species" reg="balcanicus">balcanicus</tp:taxon-name-part>
              </tp:taxon-name><tp:taxon-authority>Pešić, 2020</tp:taxon-authority></tp:nomenclature><tp:treatment-sec sec-type="material" id="SECID0E24AM"><title>Material examined.</title><p>Portugal, <bold>Faro</bold> • Portimão, stream, <named-content xmlns:xlink="http://www.w3.org/1999/xlink" content-type="dwc:verbatimCoordinates" xlink:type="simple"><named-content content-type="geo-json" specific-use="{&#34;type&#34;:&#34;Point&#34;,&#34;coordinates&#34;:[-8.546000,37.237000]}" id="NCID0EG5AM" xlink:type="simple">37.237°N, 8.546°W</named-content></named-content>, 23 May 2023, leg. Ferreira &amp; Turaccio, 2♂, 1♀ (sequenced). <bold>Porto</bold> • Lousada, Moinho da Tapada, <named-content xmlns:xlink="http://www.w3.org/1999/xlink" content-type="dwc:verbatimCoordinates" xlink:type="simple"><named-content content-type="geo-json" specific-use="{&#34;type&#34;:&#34;Point&#34;,&#34;coordinates&#34;:[-8.307000,41.263000]}" id="NCID0EQ5AM" xlink:type="simple">41.263°N, 8.307°W</named-content></named-content>, 176 m a.s.l., 1 Sep. 2023, Ferreira, Sousa, Cruz-Oliveira &amp; Girão, 1♂ (sequenced); • Lousada, Parque Molinológico e Florestal de Pias, <named-content xmlns:xlink="http://www.w3.org/1999/xlink" content-type="dwc:verbatimCoordinates" xlink:type="simple"><named-content content-type="geo-json" specific-use="{&#34;type&#34;:&#34;Point&#34;,&#34;coordinates&#34;:[-8.256000,41.268000]}" id="NCID0EY5AM" xlink:type="simple">41.268°N, 8.256°W</named-content></named-content>, 170 m a.s.l., 1 Sep. 2023, leg. Ferreira, Sousa, Cruz-Oliveira &amp; Girão, 1♂ (sequenced); • Vila do Conde, Rio Este, <named-content xmlns:xlink="http://www.w3.org/1999/xlink" content-type="dwc:verbatimCoordinates" xlink:type="simple"><named-content content-type="geo-json" specific-use="{&#34;type&#34;:&#34;Point&#34;,&#34;coordinates&#34;:[-8.695000,41.378000]}" id="NCID0EA6AM" xlink:type="simple">41.378°N, 8.695°W</named-content></named-content>, 15 m a.s.l., 7 Sep. 2023, leg. Ferreira, Cruz-Oliveira &amp; Girão, 3♂, 1 deutonymph (sequenced).</p></tp:treatment-sec><tp:treatment-sec sec-type="remarks" id="SECID0EF6AM"><title>Remarks.</title><p>The specimens from Portugal morphologically match the description of <italic><tp:taxon-name><tp:taxon-name-part taxon-name-part-type="genus" reg="Hygrobates">Hygrobates</tp:taxon-name-part><tp:taxon-name-part taxon-name-part-type="species" reg="balcanicus">balcanicus</tp:taxon-name-part></tp:taxon-name></italic>. This species was originally described by <xref ref-type="bibr" rid="B33">Pešić et al. (2020)</xref> from Bulgaria, and later on reported from eastern Serbia (<xref ref-type="bibr" rid="B38">Pešić et al. 2023a</xref>). The sequenced specimens from Portugal cluster within <ext-link xmlns:xlink="http://www.w3.org/1999/xlink" xlink:href="http://boldsystems.org/index.php/Public_BarcodeCluster?clusteruri=BOLD:AEG3198" ext-link-type="uri" xlink:type="simple">BOLD:AEG3198</ext-link>, which, in addition to the specimens used in this study, includes specimens from Bulgaria, Serbia and Italy morphologically assigned to <italic><tp:taxon-name><tp:taxon-name-part taxon-name-part-type="genus" reg="Hygrobates">H.</tp:taxon-name-part><tp:taxon-name-part taxon-name-part-type="species" reg="balcanicus">balcanicus</tp:taxon-name-part></tp:taxon-name></italic>.</p></tp:treatment-sec><tp:treatment-sec sec-type="distribution" id="SECID0EOABM"><title>Distribution.</title><p>Balkans, Italy. New for Portugal.</p></tp:treatment-sec><ref-list><ref id="B33"><mixed-citation xmlns:xlink="http://www.w3.org/1999/xlink" xlink:type="simple"><person-group><name name-style="western"><surname>Pešić</surname><given-names>V</given-names></name><name name-style="western"><surname>Jovanović</surname><given-names>M</given-names></name><name name-style="western"><surname>Manović</surname><given-names>A</given-names></name><name name-style="western"><surname>Zawal</surname><given-names>A</given-names></name><name name-style="western"><surname>Bańkowska</surname><given-names>A</given-names></name><name name-style="western"><surname>Ljubomirova</surname><given-names>L</given-names></name><name name-style="western"><surname>Karaouzas</surname><given-names>I</given-names></name><name name-style="western"><surname>Dabert</surname><given-names>M</given-names></name></person-group> (<year>2020</year>) <article-title>Molecular evidence for two new species of the <italic><tp:taxon-name><tp:taxon-name-part taxon-name-part-type="genus">Hygrobates</tp:taxon-name-part><tp:taxon-name-part taxon-name-part-type="species">fluviatilis</tp:taxon-name-part></tp:taxon-name></italic> complex from the Balkan Peninsula (<tp:taxon-name><tp:taxon-name-part taxon-name-part-type="superorder">Acariformes</tp:taxon-name-part></tp:taxon-name>, <tp:taxon-name><tp:taxon-name-part taxon-name-part-type="infraorder">Hydrachnidia</tp:taxon-name-part></tp:taxon-name>, <tp:taxon-name><tp:taxon-name-part taxon-name-part-type="family">Hygrobatidae</tp:taxon-name-part></tp:taxon-name>).</article-title><source>Systematic &amp; Applied Acarology</source><volume>25</volume>(<issue>9</issue>): <fpage>1702</fpage>–<lpage>1719</lpage>. <ext-link xlink:href="10.11158/saa.25.9.15" ext-link-type="doi" xlink:type="simple">https://doi.org/10.11158/saa.25.9.15</ext-link></mixed-citation></ref><ref id="B38"><mixed-citation xmlns:xlink="http://www.w3.org/1999/xlink" xlink:type="simple"><person-group><name name-style="western"><surname>Pešić</surname><given-names>V</given-names></name><name name-style="western"><surname>Smit</surname><given-names>H</given-names></name><name name-style="western"><surname>Konopleva</surname><given-names>ES</given-names></name></person-group> (<year>2023a</year>) <article-title>Molecular phylogeny and description of <italic><tp:taxon-name><tp:taxon-name-part taxon-name-part-type="genus">Hygrobates</tp:taxon-name-part><tp:taxon-name-part taxon-name-part-type="species">cyrnusensis</tp:taxon-name-part></tp:taxon-name></italic> sp. nov. reveals multiple colonization of Corsica by water mites of the <tp:taxon-name><tp:taxon-name-part taxon-name-part-type="genus">H.</tp:taxon-name-part><tp:taxon-name-part taxon-name-part-type="species">fluviatilis</tp:taxon-name-part></tp:taxon-name>-complex (<tp:taxon-name><tp:taxon-name-part taxon-name-part-type="superorder">Acariformes</tp:taxon-name-part></tp:taxon-name>, <tp:taxon-name><tp:taxon-name-part taxon-name-part-type="infraorder">Hydrachnidia</tp:taxon-name-part></tp:taxon-name>, <tp:taxon-name><tp:taxon-name-part taxon-name-part-type="family">Hygrobatidae</tp:taxon-name-part></tp:taxon-name>).</article-title><source>Acarologia</source><volume>63</volume>(<issue>1</issue>): <fpage>262</fpage>–<lpage>274</lpage>. <ext-link xlink:href="10.24349/h12f-rs8x" ext-link-type="doi" xlink:type="simple">https://doi.org/10.24349/h12f-rs8x</ext-link></mixed-citation></ref></ref-list></tp:taxon-treatment>
