# Supplementary material for: ﻿DNA barcode library of Portuguese water mites, with the descriptions of two new species (Acari, Hydrachnidia)
Source: Zookeys. 2024 Oct 31;1217:119–71. doi: 10.3897/zookeys.1217.131730 (PMC11544308; doi:10.3897/zookeys.1217.131730)
Supplement: XML Treatment for Hygrobates fluviatilis [file zookeys.1217.131730-treatment52.xml]

<!DOCTYPE tp:taxon-treatment
  PUBLIC "-//TaxonX//DTD Taxonomic Treatment Publishing DTD v0 20100105//EN" "tax-treatment-NSO.dtd">
<tp:taxon-treatment xmlns:tp="http://www.plazi.org/taxpub"><tp:treatment-meta><kwd-group><label>Taxon classification</label><kwd>
                  <named-content content-type="kingdom">Animalia</named-content>
                </kwd><kwd>
                  <named-content content-type="infraorder">Hydrachnidia</named-content>
                </kwd><kwd>
                  <named-content content-type="family">Hygrobatidae</named-content>
                </kwd></kwd-group><mixed-citation publication-type="journal"><person-group><name><surname>Pešić</surname><given-names>Vladimir</given-names></name><name><surname>Zawal</surname><given-names>Andrzej</given-names></name><name><surname>Ferreira</surname><given-names>Sónia</given-names></name><name><surname>Benitez-Bosco</surname><given-names>Laura</given-names></name><name><surname>Cruz-Oliveira</surname><given-names>Ana</given-names></name><name><surname>Girão</surname><given-names>Dinis</given-names></name><name><surname>Padilha</surname><given-names>Adriana</given-names></name><name><surname>Turaccio</surname><given-names>Paolo</given-names></name><name><surname>Rossini</surname><given-names>Samantha</given-names></name><name><surname>Ballini</surname><given-names>Lorenzo</given-names></name><name><surname>Staffoni</surname><given-names>Giorgia</given-names></name><name><surname>Fratini</surname><given-names>Sara</given-names></name><name><surname>Ciofi</surname><given-names>Claudio</given-names></name><name><surname>Iannucci</surname><given-names>Alessio</given-names></name><name><surname>Ekrem</surname><given-names>Torbjørn</given-names></name><name><surname>Stur</surname><given-names>Elisabeth</given-names></name></person-group><article-title>﻿DNA barcode library of Portuguese water mites, with the descriptions of two new species (<tp:taxon-name><tp:taxon-name-part taxon-name-part-type="subclass">Acari</tp:taxon-name-part></tp:taxon-name>, <tp:taxon-name><tp:taxon-name-part taxon-name-part-type="infraorder">Hydrachnidia</tp:taxon-name-part></tp:taxon-name>)</article-title><source>Zookeys</source><day>31</day><month>10</month><year>2024</year><volume>1217</volume><fpage>119</fpage><lpage>171</lpage><pub-id pub-id-type="doi">10.3897/zookeys.1217.131730</pub-id></mixed-citation></tp:treatment-meta><tp:nomenclature><label>﻿</label><tp:taxon-name>
                <object-id xmlns:xlink="http://www.w3.org/1999/xlink" content-type="arpha" xlink:type="simple">AA965F92-BFAD-5593-BA59-A12C335FC6B6</object-id>
                <tp:taxon-name-part taxon-name-part-type="genus" reg="Hygrobates">Hygrobates</tp:taxon-name-part>
                <tp:taxon-name-part taxon-name-part-type="species" reg="fluviatilis">fluviatilis</tp:taxon-name-part>
              </tp:taxon-name><tp:taxon-authority>(Ström, 1768)</tp:taxon-authority></tp:nomenclature><tp:treatment-sec sec-type="material" id="SECID0EXBBM"><title>Material examined.</title><p>Portugal, <bold>Guarda</bold>: • Manteigas, Casa do Cantoneiro, <named-content xmlns:xlink="http://www.w3.org/1999/xlink" content-type="dwc:verbatimCoordinates" xlink:type="simple"><named-content content-type="geo-json" specific-use="{&#34;type&#34;:&#34;Point&#34;,&#34;coordinates&#34;:[-7.603000,40.418000]}" id="NCID0ECCBM" xlink:type="simple">40.418°N, 7.603°W</named-content></named-content>, 1378 m a.s.l., 24 Aug. 2023, leg. Ferreira, Benitez-Bosco &amp; Padilha, 1♂ (sequenced); • Gouveia, Rio Mondego, Casais de Folgosinho, <named-content xmlns:xlink="http://www.w3.org/1999/xlink" content-type="dwc:verbatimCoordinates" xlink:type="simple"><named-content content-type="geo-json" specific-use="{&#34;type&#34;:&#34;Point&#34;,&#34;coordinates&#34;:[-7.493000,40.454000]}" id="NCID0EKCBM" xlink:type="simple">40.454°N, 7.493°W</named-content></named-content>, 976 m a.s.l., 24 Aug. 2023, leg. Ferreira, Benitez-Bosco &amp; Padilha, 1♀ (sequenced); • Seia, Rio Alva, Praia fluvial de Vila Cova a Coelheira, river, <named-content xmlns:xlink="http://www.w3.org/1999/xlink" content-type="dwc:verbatimCoordinates" xlink:type="simple"><named-content content-type="geo-json" specific-use="{&#34;type&#34;:&#34;Point&#34;,&#34;coordinates&#34;:[-7.736000,40.379000]}" id="NCID0ESCBM" xlink:type="simple">40.379°N, 7.736°W</named-content></named-content>, 312 m a.s.l., 23 Aug. 2023, leg. Ferreira, Benitez-Bosco &amp; Padilha, 2♂ (sequenced); • Seia, Rio Alva, Praia Fluvial de Sabugueiro, river, <named-content xmlns:xlink="http://www.w3.org/1999/xlink" content-type="dwc:verbatimCoordinates" xlink:type="simple"><named-content content-type="geo-json" specific-use="{&#34;type&#34;:&#34;Point&#34;,&#34;coordinates&#34;:[-7.640000,40.401000]}" id="NCID0E1CBM" xlink:type="simple">40.401°N, 7.64°W</named-content></named-content>, 1021 m a.s.l., 24 Aug. 2023, leg. Ferreira, Benitez-Bosco &amp; Padilha, 1♂ (sequenced).</p></tp:treatment-sec><tp:treatment-sec sec-type="remarks" id="SECID0E6CBM"><title>Remarks.</title><p>Genetic data indicate that Portuguese specimens belong to <ext-link xmlns:xlink="http://www.w3.org/1999/xlink" xlink:href="http://boldsystems.org/index.php/Public_BarcodeCluster?clusteruri=BOLD:ACB4846" ext-link-type="uri" xlink:type="simple">BOLD:ACB4846</ext-link>, which includes more than 300 specimens of <italic><tp:taxon-name><tp:taxon-name-part taxon-name-part-type="genus" reg="Hygrobates">H.</tp:taxon-name-part><tp:taxon-name-part taxon-name-part-type="species" reg="fluviatilis">fluviatilis</tp:taxon-name-part></tp:taxon-name></italic>, available in <abbrev xmlns:xlink="http://www.w3.org/1999/xlink" xlink:title="Barcode of Life Data Systems" id="ABBRID0EVDBM" xlink:type="simple">BOLD</abbrev>. The latter species was recently revised using molecular and morphological data (<xref ref-type="bibr" rid="B32">Pešić et al. 2017</xref>).</p></tp:treatment-sec><tp:treatment-sec sec-type="distribution" id="SECID0E4DBM"><title>Distribution.</title><p>Central, western, and southern Europe. In Portugal previously reported from Santa Comba Dão (Beira Alta; <xref ref-type="bibr" rid="B25">Lundblad 1956</xref>).</p></tp:treatment-sec><ref-list><ref id="B32"><mixed-citation xmlns:xlink="http://www.w3.org/1999/xlink" xlink:type="simple"><person-group><name name-style="western"><surname>Pešić</surname><given-names>V</given-names></name><name name-style="western"><surname>Asadi</surname><given-names>M</given-names></name><name name-style="western"><surname>Cimpean</surname><given-names>M</given-names></name><name name-style="western"><surname>Dabert</surname><given-names>M</given-names></name><name name-style="western"><surname>Esen</surname><given-names>Y</given-names></name><name name-style="western"><surname>Gerecke</surname><given-names>R</given-names></name><name name-style="western"><surname>Martin</surname><given-names>P</given-names></name><name name-style="western"><surname>Savić</surname><given-names>A</given-names></name><name name-style="western"><surname>Smit</surname><given-names>H</given-names></name><name name-style="western"><surname>Stur</surname><given-names>E</given-names></name></person-group> (<year>2017</year>) <article-title>Six species in one: Evidence of cryptic speciation in the <italic><tp:taxon-name><tp:taxon-name-part taxon-name-part-type="genus">Hygrobates</tp:taxon-name-part><tp:taxon-name-part taxon-name-part-type="species">fluviatilis</tp:taxon-name-part></tp:taxon-name></italic> complex (<tp:taxon-name><tp:taxon-name-part taxon-name-part-type="superorder">Acariformes</tp:taxon-name-part></tp:taxon-name>, <tp:taxon-name><tp:taxon-name-part taxon-name-part-type="infraorder">Hydrachnidia</tp:taxon-name-part></tp:taxon-name>, <tp:taxon-name><tp:taxon-name-part taxon-name-part-type="family">Hygrobatidae</tp:taxon-name-part></tp:taxon-name>).</article-title><source>Systematic &amp; Applied Acarology</source><volume>22</volume>: <fpage>1327</fpage>–<lpage>1377</lpage>. <ext-link xlink:href="10.11158/saa.22.9.4" ext-link-type="doi" xlink:type="simple">https://doi.org/10.11158/saa.22.9.4</ext-link></mixed-citation></ref><ref id="B25"><mixed-citation xmlns:xlink="http://www.w3.org/1999/xlink" xlink:type="simple"><person-group><name name-style="western"><surname>Lundblad</surname><given-names>O</given-names></name></person-group> (<year>1956</year>) <article-title>Zur Kenntnis süd- und mitteleuropäischer Hydrachnellen.</article-title><source>Arkiv för Zoologi</source><volume>10</volume>: <fpage>1</fpage>–<lpage>306</lpage>.</mixed-citation></ref></ref-list></tp:taxon-treatment>
