# Supplementary material for: ﻿DNA barcode library of Portuguese water mites, with the descriptions of two new species (Acari, Hydrachnidia)
Source: Zookeys. 2024 Oct 31;1217:119–71. doi: 10.3897/zookeys.1217.131730 (PMC11544308; doi:10.3897/zookeys.1217.131730)
Supplement: XML Treatment for Hygrobates longiporus [file zookeys.1217.131730-treatment53.xml]

<!DOCTYPE tp:taxon-treatment
  PUBLIC "-//TaxonX//DTD Taxonomic Treatment Publishing DTD v0 20100105//EN" "tax-treatment-NSO.dtd">
<tp:taxon-treatment xmlns:tp="http://www.plazi.org/taxpub"><tp:treatment-meta><kwd-group><label>Taxon classification</label><kwd>
                  <named-content content-type="kingdom">Animalia</named-content>
                </kwd><kwd>
                  <named-content content-type="infraorder">Hydrachnidia</named-content>
                </kwd><kwd>
                  <named-content content-type="family">Hygrobatidae</named-content>
                </kwd></kwd-group><mixed-citation publication-type="journal"><person-group><name><surname>Pešić</surname><given-names>Vladimir</given-names></name><name><surname>Zawal</surname><given-names>Andrzej</given-names></name><name><surname>Ferreira</surname><given-names>Sónia</given-names></name><name><surname>Benitez-Bosco</surname><given-names>Laura</given-names></name><name><surname>Cruz-Oliveira</surname><given-names>Ana</given-names></name><name><surname>Girão</surname><given-names>Dinis</given-names></name><name><surname>Padilha</surname><given-names>Adriana</given-names></name><name><surname>Turaccio</surname><given-names>Paolo</given-names></name><name><surname>Rossini</surname><given-names>Samantha</given-names></name><name><surname>Ballini</surname><given-names>Lorenzo</given-names></name><name><surname>Staffoni</surname><given-names>Giorgia</given-names></name><name><surname>Fratini</surname><given-names>Sara</given-names></name><name><surname>Ciofi</surname><given-names>Claudio</given-names></name><name><surname>Iannucci</surname><given-names>Alessio</given-names></name><name><surname>Ekrem</surname><given-names>Torbjørn</given-names></name><name><surname>Stur</surname><given-names>Elisabeth</given-names></name></person-group><article-title>﻿DNA barcode library of Portuguese water mites, with the descriptions of two new species (<tp:taxon-name><tp:taxon-name-part taxon-name-part-type="subclass">Acari</tp:taxon-name-part></tp:taxon-name>, <tp:taxon-name><tp:taxon-name-part taxon-name-part-type="infraorder">Hydrachnidia</tp:taxon-name-part></tp:taxon-name>)</article-title><source>Zookeys</source><day>31</day><month>10</month><year>2024</year><volume>1217</volume><fpage>119</fpage><lpage>171</lpage><pub-id pub-id-type="doi">10.3897/zookeys.1217.131730</pub-id></mixed-citation></tp:treatment-meta><tp:nomenclature><label>﻿</label><tp:taxon-name>
                <object-id xmlns:xlink="http://www.w3.org/1999/xlink" content-type="arpha" xlink:type="simple">B9105C9F-1D02-5007-A1F4-C88F5C49A642</object-id>
                <tp:taxon-name-part taxon-name-part-type="genus" reg="Hygrobates">Hygrobates</tp:taxon-name-part>
                <tp:taxon-name-part taxon-name-part-type="species" reg="longiporus">longiporus</tp:taxon-name-part>
              </tp:taxon-name><tp:taxon-authority>Thor, 1898 complex</tp:taxon-authority><xref ref-type="fig" rid="F7">Fig. 7</xref></tp:nomenclature><tp:treatment-sec sec-type="material" id="SECID0EQFBM"><title>Material examined.</title><p>Portugal, <bold>Guarda</bold>: • Seia, Rio Alva, Praia fluvial de Vila Cova a Coelheira, river, <named-content xmlns:xlink="http://www.w3.org/1999/xlink" content-type="dwc:verbatimCoordinates" xlink:type="simple"><named-content content-type="geo-json" specific-use="{&#34;type&#34;:&#34;Point&#34;,&#34;coordinates&#34;:[-7.736000,40.379000]}" id="NCID0E2FBM" xlink:type="simple">40.379°N, 7.736°W</named-content></named-content>, 312 m a.s.l., 23 Aug. 2023, leg. Ferreira, Benitez-Bosco &amp; Padilha, 1♀, 1 deutonymph (sequenced); • Seia, Rio Alva, Praia Fluvial de Sabugueiro, river, <named-content xmlns:xlink="http://www.w3.org/1999/xlink" content-type="dwc:verbatimCoordinates" xlink:type="simple"><named-content content-type="geo-json" specific-use="{&#34;type&#34;:&#34;Point&#34;,&#34;coordinates&#34;:[-7.640000,40.401000]}" id="NCID0EDGBM" xlink:type="simple">40.401°N, 7.64°W</named-content></named-content>, 1021 m a.s.l., 24 Aug. 2023, leg. Ferreira, Benitez-Bosco &amp; Padilha, 2♂, 1♀, 1 deutonymph (sequenced); • Manteigas, Poço do Inferno, <named-content xmlns:xlink="http://www.w3.org/1999/xlink" content-type="dwc:verbatimCoordinates" xlink:type="simple"><named-content content-type="geo-json" specific-use="{&#34;type&#34;:&#34;Point&#34;,&#34;coordinates&#34;:[-7.516000,40.373000]}" id="NCID0ELGBM" xlink:type="simple">40.373°N, 7.516°W</named-content></named-content>, 1078 m a.s.l., 21 Aug. 2023, leg. Ferreira, Benitez-Bosco &amp; Padilha, 1♂, 1♀ (sequenced); • Manteigas, Mondego, Covão da ponte, <named-content xmlns:xlink="http://www.w3.org/1999/xlink" content-type="dwc:verbatimCoordinates" xlink:type="simple"><named-content content-type="geo-json" specific-use="{&#34;type&#34;:&#34;Point&#34;,&#34;coordinates&#34;:[-7.514000,40.443000]}" id="NCID0ETGBM" xlink:type="simple">40.443°N, 7.514°W</named-content></named-content>, 999 m a.s.l., 24 Aug. 2023, leg. Ferreira, Benitez-Bosco &amp; Padilha, 1♂, 3♀, 2 deutonymph (sequenced); • Gouveia, Rio Mondego, Casais de Folgosinho, <named-content xmlns:xlink="http://www.w3.org/1999/xlink" content-type="dwc:verbatimCoordinates" xlink:type="simple"><named-content content-type="geo-json" specific-use="{&#34;type&#34;:&#34;Point&#34;,&#34;coordinates&#34;:[-7.493000,40.454000]}" id="NCID0E2GBM" xlink:type="simple">40.454°N, 7.493°W</named-content></named-content>, 976 m a.s.l., 24 Aug. 2023, leg. Ferreira, Benitez-Bosco &amp; Padilha, 1♂, 1♀ (sequenced); • Manteigas, Poio do Leão, <named-content xmlns:xlink="http://www.w3.org/1999/xlink" content-type="dwc:verbatimCoordinates" xlink:type="simple"><named-content content-type="geo-json" specific-use="{&#34;type&#34;:&#34;Point&#34;,&#34;coordinates&#34;:[-7.541000,40.399000]}" id="NCID0EDHBM" xlink:type="simple">40.399°N, 7.541°W</named-content></named-content>, 734 m a.s.l., 22 Aug. 2023, leg. Ferreira, Benitez-Bosco &amp; Padilha, 1♂ (sequenced); • Manteigas, Zêzere, Ponte dos Frades, <named-content xmlns:xlink="http://www.w3.org/1999/xlink" content-type="dwc:verbatimCoordinates" xlink:type="simple"><named-content content-type="geo-json" specific-use="{&#34;type&#34;:&#34;Point&#34;,&#34;coordinates&#34;:[-7.526000,40.403000]}" id="NCID0ELHBM" xlink:type="simple">40.403°N, 7.526°W</named-content></named-content>, 672 m a.s.l., 22 Aug. 2023, leg. Ferreira, Benitez-Bosco, Padilha, Andrade &amp; Stur 1♂ (sequenced); • Seia, Rio Alva, Central hidroelétrica de Ponte dos Jugais, river, <named-content xmlns:xlink="http://www.w3.org/1999/xlink" content-type="dwc:verbatimCoordinates" xlink:type="simple"><named-content content-type="geo-json" specific-use="{&#34;type&#34;:&#34;Point&#34;,&#34;coordinates&#34;:[-7.706000,40.385000]}" id="NCID0ETHBM" xlink:type="simple">40.385°N, 7.706°W</named-content></named-content>, 555 m a.s.l., 23 Aug. 2023, leg. Ferreira, Benitez-Bosco &amp; Padilha, 1♀ (sequenced); • Rio Alva, Nossa Senhora do Desterro, river, <named-content xmlns:xlink="http://www.w3.org/1999/xlink" content-type="dwc:verbatimCoordinates" xlink:type="simple"><named-content content-type="geo-json" specific-use="{&#34;type&#34;:&#34;Point&#34;,&#34;coordinates&#34;:[-7.694000,40.395000]}" id="NCID0E2HBM" xlink:type="simple">40.395°N, 7.694°W</named-content></named-content>, 791 m a.s.l., 23 Aug. 2023, leg. Ferreira, Benitez-Bosco &amp; Padilha, 1♀ (sequenced). <bold>Bragança</bold>: • Mirandela, Torre de Dona Chama, <named-content xmlns:xlink="http://www.w3.org/1999/xlink" content-type="dwc:verbatimCoordinates" xlink:type="simple"><named-content content-type="geo-json" specific-use="{&#34;type&#34;:&#34;Point&#34;,&#34;coordinates&#34;:[-7.146000,41.665000]}" id="NCID0EFIBM" xlink:type="simple">41.665°N, 7.146°W</named-content></named-content>, 256 m a.s.l., 13 Jul. 2023, leg. Ferreira &amp; Padilha, 1 ♀ (sequenced). <bold>Vila Real</bold> • Murça, Noura stream, <named-content xmlns:xlink="http://www.w3.org/1999/xlink" content-type="dwc:verbatimCoordinates" xlink:type="simple"><named-content content-type="geo-json" specific-use="{&#34;type&#34;:&#34;Point&#34;,&#34;coordinates&#34;:[-7.417000,41.409000]}" id="NCID0EPIBM" xlink:type="simple">41.409°N, 7.417°W</named-content></named-content>, 421 m a.s.l., 12 Jul. 2023 leg. Ferreira &amp; Padilha, 1♂ (sequenced).</p></tp:treatment-sec><tp:treatment-sec sec-type="remarks" id="SECID0EUIBM"><title>Remarks.</title><p>In this study, specimens keying to <italic><tp:taxon-name><tp:taxon-name-part taxon-name-part-type="genus" reg="Hygrobates">H.</tp:taxon-name-part><tp:taxon-name-part taxon-name-part-type="species" reg="longiporus">longiporus</tp:taxon-name-part></tp:taxon-name></italic> in <xref ref-type="bibr" rid="B16">Gerecke et al. (2016)</xref> have DNA barcodes that cluster in three unique BINs (<ext-link xmlns:xlink="http://www.w3.org/1999/xlink" xlink:href="http://boldsystems.org/index.php/Public_BarcodeCluster?clusteruri=BOLD:AFV9997" ext-link-type="uri" xlink:type="simple">BOLD:AFV9997</ext-link>, <ext-link xmlns:xlink="http://www.w3.org/1999/xlink" xlink:href="http://boldsystems.org/index.php/Public_BarcodeCluster?clusteruri=BOLD:AFW1423" ext-link-type="uri" xlink:type="simple">BOLD:AFW1423</ext-link>, <ext-link xmlns:xlink="http://www.w3.org/1999/xlink" xlink:href="http://boldsystems.org/index.php/Public_BarcodeCluster?clusteruri=BOLD:AFV9998" ext-link-type="uri" xlink:type="simple">BOLD:AFV9998</ext-link>) (Fig. <xref ref-type="fig" rid="F7">7</xref>). The <italic>p</italic>-distance to the nearest neigbour ranged between 11.38–13.62%, far exceeding the species thresholds (6.08% <abbrev xmlns:xlink="http://www.w3.org/1999/xlink" xlink:title="Kimura 2-parameter model" id="ABBRID0E5JBM" xlink:type="simple">K2P</abbrev> distance) obtained in the study on the <italic><tp:taxon-name><tp:taxon-name-part taxon-name-part-type="genus" reg="Hygrobates">H.</tp:taxon-name-part><tp:taxon-name-part taxon-name-part-type="species" reg="longiporus">longiporus</tp:taxon-name-part></tp:taxon-name></italic> complex by <xref ref-type="bibr" rid="B36">Pešić et al. (2022a)</xref>.</p><fig id="F7" position="float" orientation="portrait"><object-id xmlns:xlink="http://www.w3.org/1999/xlink" content-type="doi" xlink:type="simple">10.3897/zookeys.1217.131730.figure7</object-id><object-id xmlns:xlink="http://www.w3.org/1999/xlink" content-type="arpha" xlink:type="simple">35463114-B2BF-57B2-AD29-2281BC7A2A41</object-id><label>Figure 7.</label><caption><p>Neighbor-Joining tree of the <italic><tp:taxon-name><tp:taxon-name-part taxon-name-part-type="genus" reg="Hygrobates">Hygrobates</tp:taxon-name-part><tp:taxon-name-part taxon-name-part-type="species" reg="longiporus">longiporus</tp:taxon-name-part></tp:taxon-name></italic> complex obtained from 53 nucleotide <abbrev xmlns:xlink="http://www.w3.org/1999/xlink" xlink:title="mitochondrial cytochrome c oxidase subunit I" id="ABBRID0EELBM" xlink:type="simple">COI</abbrev> sequences; 23 sequences were taken from <xref ref-type="bibr" rid="B36">Pešić et al. (2022a</xref>, <xref ref-type="bibr" rid="B43">2023f</xref>), 26 sequences from Portugal are newly generated in this study, and four private sequences (HYDIR005-23, HYDIR006-23, HYDIR019-23, HYDIR020-23) from Turkey were directly taken from the <abbrev xmlns:xlink="http://www.w3.org/1999/xlink" xlink:title="Barcode of Life Data Systems" id="ABBRID0EQLBM" xlink:type="simple">BOLD</abbrev>. <italic><tp:taxon-name><tp:taxon-name-part taxon-name-part-type="genus" reg="Hygrobates">Hygrobates</tp:taxon-name-part><tp:taxon-name-part taxon-name-part-type="species" reg="balcanicus">balcanicus</tp:taxon-name-part></tp:taxon-name></italic> from Portugal was used as outgroup. BINs are based on the barcode analysis from 16 May 2024. Country codes: FR = France, GR = Greece, IR = Iran, NO = Norway, PT = Portugal, RS = Serbia, TR = Turkey. Bootstrap values &gt; 50% from 1000 bootstrap replicates on branches.</p></caption><graphic xmlns:xlink="http://www.w3.org/1999/xlink" xlink:href="zookeys-1217-119_article-131730__-g007.jpg" position="float" orientation="portrait" xlink:type="simple" id="oo_1164871.jpg"><uri content-type="original_file" xlink:type="simple">https://binary.pensoft.net/fig/1164871</uri></graphic></fig><p>The identity of <italic><tp:taxon-name><tp:taxon-name-part taxon-name-part-type="genus" reg="Hygrobates">H.</tp:taxon-name-part><tp:taxon-name-part taxon-name-part-type="species" reg="longiporus">longiporus</tp:taxon-name-part></tp:taxon-name></italic> was recently questioned by <xref ref-type="bibr" rid="B35">Pešić et al. (2021b</xref>, <xref ref-type="bibr" rid="B36">2022a</xref>) who found that DNA barcodes of the specimens assigned to the latter species in Europe and Turkey cluster within four distinct genetic lineages. The first cluster (<ext-link xmlns:xlink="http://www.w3.org/1999/xlink" xlink:href="http://boldsystems.org/index.php/Public_BarcodeCluster?clusteruri=BOLD:AEB8359" ext-link-type="uri" xlink:type="simple">BOLD:AEB8359</ext-link>) comprises a large number of <italic><tp:taxon-name><tp:taxon-name-part taxon-name-part-type="genus" reg="Hygrobates"/><tp:taxon-name-part taxon-name-part-type="species" reg="longiporus">longiporus</tp:taxon-name-part></tp:taxon-name></italic>-like specimens from different parts of Europe, including Norway, from where the species was originally described (<xref ref-type="bibr" rid="B48">Thor 1898</xref>). The second cluster (<ext-link xmlns:xlink="http://www.w3.org/1999/xlink" xlink:href="http://boldsystems.org/index.php/Public_BarcodeCluster?clusteruri=BOLD:AEM7299" ext-link-type="uri" xlink:type="simple">BOLD:AEM7299</ext-link>) is restricted to SE Europe and E Turkey, while the third cluster (<ext-link xmlns:xlink="http://www.w3.org/1999/xlink" xlink:href="http://boldsystems.org/index.php/Public_BarcodeCluster?clusteruri=BOLD:AEO0825" ext-link-type="uri" xlink:type="simple">BOLD:AEO0825</ext-link>) is known only from Corsica. Most likely the latter two clusters represent a cryptic species new to science. The fourth clade, known from northern Iran and eastern Turkey, recently was described by <xref ref-type="bibr" rid="B36">Pešić et al. (2022a)</xref> as <italic><tp:taxon-name><tp:taxon-name-part taxon-name-part-type="genus" reg="Hygrobates">H.</tp:taxon-name-part><tp:taxon-name-part taxon-name-part-type="species" reg="thori">thori</tp:taxon-name-part></tp:taxon-name></italic> Pešić &amp; Smit, 2022.</p><p>As emphasized by <xref ref-type="bibr" rid="B36">Pešić et al. (2022a)</xref>, <xref ref-type="bibr" rid="B36">a</xref> larger-scale study of <italic><tp:taxon-name><tp:taxon-name-part taxon-name-part-type="genus" reg="Hygrobates">H.</tp:taxon-name-part><tp:taxon-name-part taxon-name-part-type="species" reg="longiporus">longiporus</tp:taxon-name-part></tp:taxon-name></italic> complex is needed to establish a stable taxonomy for this group. The true identity of <italic><tp:taxon-name><tp:taxon-name-part taxon-name-part-type="genus" reg="Hygrobates">H.</tp:taxon-name-part><tp:taxon-name-part taxon-name-part-type="species" reg="longiporus">longiporus</tp:taxon-name-part></tp:taxon-name></italic> should be morphologically redefined with material from Norway. Morphological analysis revealed that in regard to the shape of palp and genital field, Portuguese specimens match the description of <italic><tp:taxon-name><tp:taxon-name-part taxon-name-part-type="genus" reg="Hygrobates">H.</tp:taxon-name-part><tp:taxon-name-part taxon-name-part-type="species" reg="falcilaminatus">falcilaminatus</tp:taxon-name-part></tp:taxon-name></italic>, a species originally described from Azrou, Morocco on the basis of a single female (<xref ref-type="bibr" rid="B53">Walter 1926</xref>) and later reported from a wide area in the western Mediterranean (Spain and France). The species was synonymized with <italic><tp:taxon-name><tp:taxon-name-part taxon-name-part-type="genus" reg="Hygrobates">H.</tp:taxon-name-part><tp:taxon-name-part taxon-name-part-type="species" reg="longiporus">longiporus</tp:taxon-name-part></tp:taxon-name></italic> by <xref ref-type="bibr" rid="B25">Lundblad (1956)</xref> (see also <xref ref-type="bibr" rid="B14">Gerecke 1991</xref> for a discussion about this species). Further research, including a redescription of <italic><tp:taxon-name><tp:taxon-name-part taxon-name-part-type="genus" reg="Hygrobates">H.</tp:taxon-name-part><tp:taxon-name-part taxon-name-part-type="species" reg="falcilaminatus">falcilaminatus</tp:taxon-name-part></tp:taxon-name></italic>, is needed to clarify taxonomic status of the Portuguese lineages and relationship with other members of <italic><tp:taxon-name><tp:taxon-name-part taxon-name-part-type="genus" reg="Hygrobates">H.</tp:taxon-name-part><tp:taxon-name-part taxon-name-part-type="species" reg="longiporus">longiporus</tp:taxon-name-part></tp:taxon-name></italic> complex.</p></tp:treatment-sec><ref-list><ref id="B36"><mixed-citation xmlns:xlink="http://www.w3.org/1999/xlink" xlink:type="simple"><person-group><name name-style="western"><surname>Pešić</surname><given-names>V</given-names></name><name name-style="western"><surname>Esen</surname><given-names>Y</given-names></name><name name-style="western"><surname>Gülle</surname><given-names>P</given-names></name><name name-style="western"><surname>Zawal</surname><given-names>A</given-names></name><name name-style="western"><surname>Saboori</surname><given-names>A</given-names></name><name name-style="western"><surname>Jovanović</surname><given-names>M</given-names></name><name name-style="western"><surname>Bańkowska</surname><given-names>A</given-names></name><name name-style="western"><surname>Smit</surname><given-names>H</given-names></name></person-group> (<year>2022a</year>) <article-title>New records of water mites from Turkey and Iran revealed by DNA barcoding, with the description of a new species (<tp:taxon-name><tp:taxon-name-part taxon-name-part-type="subclass">Acari</tp:taxon-name-part></tp:taxon-name>, <tp:taxon-name><tp:taxon-name-part taxon-name-part-type="infraorder">Hydrachnidia</tp:taxon-name-part></tp:taxon-name>).</article-title><source>Systematic &amp; Applied Acarology</source><volume>27</volume>(<issue>7</issue>): <fpage>1393</fpage>–<lpage>1407</lpage>. <ext-link xlink:href="10.11158/saa.27.7.7" ext-link-type="doi" xlink:type="simple">https://doi.org/10.11158/saa.27.7.7</ext-link></mixed-citation></ref><ref id="B43"><mixed-citation xmlns:xlink="http://www.w3.org/1999/xlink" xlink:type="simple"><person-group><name name-style="western"><surname>Pešić</surname><given-names>V</given-names></name><name name-style="western"><surname>Esen</surname><given-names>E</given-names></name><name name-style="western"><surname>Gülle</surname><given-names>P</given-names></name><name name-style="western"><surname>Zawal</surname><given-names>A</given-names></name><name name-style="western"><surname>Jovanović</surname><given-names>M</given-names></name><name name-style="western"><surname>Rewicz</surname><given-names>T</given-names></name><name name-style="western"><surname>Smit</surname><given-names>H</given-names></name></person-group> (<year>2023f</year>) <article-title>An appraisal of the water mite genus <italic><tp:taxon-name><tp:taxon-name-part taxon-name-part-type="genus">Hygrobates</tp:taxon-name-part></tp:taxon-name></italic> Koch, 1837 from Türkiye, based on morphological and molecular data (<tp:taxon-name><tp:taxon-name-part taxon-name-part-type="superorder">Acariformes</tp:taxon-name-part></tp:taxon-name>, <tp:taxon-name><tp:taxon-name-part taxon-name-part-type="infraorder">Hydrachnidia</tp:taxon-name-part></tp:taxon-name>, <tp:taxon-name><tp:taxon-name-part taxon-name-part-type="family">Hygrobatidae</tp:taxon-name-part></tp:taxon-name>).</article-title><source>Systematic &amp; Applied Acarology</source><volume>28</volume>(<issue>4</issue>): <fpage>742</fpage>–<lpage>754</lpage>. <ext-link xlink:href="10.11158/saa.28.4.10" ext-link-type="doi" xlink:type="simple">https://doi.org/10.11158/saa.28.4.10</ext-link></mixed-citation></ref><ref id="B16"><mixed-citation xmlns:xlink="http://www.w3.org/1999/xlink" xlink:type="simple"><person-group><name name-style="western"><surname>Gerecke</surname><given-names>R</given-names></name><name name-style="western"><surname>Gledhill</surname><given-names>T</given-names></name><name name-style="western"><surname>Pešić</surname><given-names>V</given-names></name><name name-style="western"><surname>Smit</surname><given-names>H</given-names></name></person-group> (<year>2016</year>) <article-title><tp:taxon-name><tp:taxon-name-part taxon-name-part-type="subphylum">Chelicerata</tp:taxon-name-part></tp:taxon-name>: <tp:taxon-name><tp:taxon-name-part taxon-name-part-type="subclass">Acari</tp:taxon-name-part></tp:taxon-name> III.</article-title> In: <person-group><name name-style="western"><surname>Gerecke</surname><given-names>R</given-names></name></person-group> (<role>Ed.</role>) <issue-title>Süßwasserfauna von Mitteleuropa, Bd.</issue-title><source>7/2-3. Springer-Verlag Berlin, Heidelberg</source>, <fpage>1</fpage>–<lpage>429</lpage>. <ext-link xlink:href="10.1007/978-3-8274-2689-5" ext-link-type="doi" xlink:type="simple">https://doi.org/10.1007/978-3-8274-2689-5</ext-link></mixed-citation></ref><ref id="B35"><mixed-citation xmlns:xlink="http://www.w3.org/1999/xlink" xlink:type="simple"><person-group><name name-style="western"><surname>Pešić</surname><given-names>V</given-names></name><name name-style="western"><surname>Jovanović</surname><given-names>M</given-names></name><name name-style="western"><surname>Manović</surname><given-names>A</given-names></name><name name-style="western"><surname>Karaouzas</surname><given-names>I</given-names></name><name name-style="western"><surname>Smit</surname><given-names>H</given-names></name></person-group> (<year>2021b</year>) <article-title>New records of water mites from the Balkans revealed by DNA barcoding (<tp:taxon-name><tp:taxon-name-part taxon-name-part-type="subclass">Acari</tp:taxon-name-part></tp:taxon-name>, <tp:taxon-name><tp:taxon-name-part taxon-name-part-type="infraorder">Hydrachnidia</tp:taxon-name-part></tp:taxon-name>).</article-title><source>Ecologica Montenegrina</source><volume>49</volume>: <fpage>20</fpage>–<lpage>34</lpage>. <ext-link xlink:href="10.37828/em.2021.49.2" ext-link-type="doi" xlink:type="simple">https://doi.org/10.37828/em.2021.49.2</ext-link></mixed-citation></ref><ref id="B48"><mixed-citation xmlns:xlink="http://www.w3.org/1999/xlink" xlink:type="simple"><person-group><name name-style="western"><surname>Thor</surname><given-names>S</given-names></name></person-group> (<year>1898</year>) <article-title>Nye hydrachnideformer, fundne i Norge sommeren 1898, Forelobig meddelelse.</article-title><source>Archiv for Mathematik og Naturvidenskab</source><volume>20</volume>: <fpage>1</fpage>–<lpage>12</lpage>.</mixed-citation></ref><ref id="B53"><mixed-citation xmlns:xlink="http://www.w3.org/1999/xlink" xlink:type="simple"><person-group><name name-style="western"><surname>Walter</surname><given-names>C</given-names></name></person-group> (<year>1926</year>) <article-title>Hydracariens du Maroc.</article-title><source>Bulletin de la Société des Sciences Naturelles du Maroc</source><volume>6</volume>(<issue>7–8</issue>): <fpage>129</fpage>–<lpage>157</lpage>.</mixed-citation></ref><ref id="B25"><mixed-citation xmlns:xlink="http://www.w3.org/1999/xlink" xlink:type="simple"><person-group><name name-style="western"><surname>Lundblad</surname><given-names>O</given-names></name></person-group> (<year>1956</year>) <article-title>Zur Kenntnis süd- und mitteleuropäischer Hydrachnellen.</article-title><source>Arkiv för Zoologi</source><volume>10</volume>: <fpage>1</fpage>–<lpage>306</lpage>.</mixed-citation></ref><ref id="B14"><mixed-citation xmlns:xlink="http://www.w3.org/1999/xlink" xlink:type="simple"><person-group><name name-style="western"><surname>Gerecke</surname><given-names>R</given-names></name></person-group> (<year>1991</year>) <article-title>Taxonomische, faunistische und ökologische Untersuchungen an Wassermilben (<tp:taxon-name><tp:taxon-name-part taxon-name-part-type="subclass">Acari</tp:taxon-name-part></tp:taxon-name>, Actinedida) aus Sizilien unter Berücksichtigung anderer aquatischer Invertebraten.</article-title><source>Lauterbornia</source><volume>7</volume>: <fpage>1</fpage>–<lpage>304</lpage>.</mixed-citation></ref></ref-list></tp:taxon-treatment>
