# Supplementary material for: ﻿DNA barcode library of Portuguese water mites, with the descriptions of two new species (Acari, Hydrachnidia)
Source: Zookeys. 2024 Oct 31;1217:119–71. doi: 10.3897/zookeys.1217.131730 (PMC11544308; doi:10.3897/zookeys.1217.131730)
Supplement: XML Treatment for Neumania (Neumania) elliptica [file zookeys.1217.131730-treatment55.xml]

<!DOCTYPE tp:taxon-treatment
  PUBLIC "-//TaxonX//DTD Taxonomic Treatment Publishing DTD v0 20100105//EN" "tax-treatment-NSO.dtd">
<tp:taxon-treatment xmlns:tp="http://www.plazi.org/taxpub"><tp:treatment-meta><kwd-group><label>Taxon classification</label><kwd>
                  <named-content content-type="kingdom">Animalia</named-content>
                </kwd><kwd>
                  <named-content content-type="infraorder">Hydrachnidia</named-content>
                </kwd><kwd>
                  <named-content content-type="family">Unionicolidae</named-content>
                </kwd></kwd-group><mixed-citation publication-type="journal"><person-group><name><surname>Pešić</surname><given-names>Vladimir</given-names></name><name><surname>Zawal</surname><given-names>Andrzej</given-names></name><name><surname>Ferreira</surname><given-names>Sónia</given-names></name><name><surname>Benitez-Bosco</surname><given-names>Laura</given-names></name><name><surname>Cruz-Oliveira</surname><given-names>Ana</given-names></name><name><surname>Girão</surname><given-names>Dinis</given-names></name><name><surname>Padilha</surname><given-names>Adriana</given-names></name><name><surname>Turaccio</surname><given-names>Paolo</given-names></name><name><surname>Rossini</surname><given-names>Samantha</given-names></name><name><surname>Ballini</surname><given-names>Lorenzo</given-names></name><name><surname>Staffoni</surname><given-names>Giorgia</given-names></name><name><surname>Fratini</surname><given-names>Sara</given-names></name><name><surname>Ciofi</surname><given-names>Claudio</given-names></name><name><surname>Iannucci</surname><given-names>Alessio</given-names></name><name><surname>Ekrem</surname><given-names>Torbjørn</given-names></name><name><surname>Stur</surname><given-names>Elisabeth</given-names></name></person-group><article-title>﻿DNA barcode library of Portuguese water mites, with the descriptions of two new species (<tp:taxon-name><tp:taxon-name-part taxon-name-part-type="subclass">Acari</tp:taxon-name-part></tp:taxon-name>, <tp:taxon-name><tp:taxon-name-part taxon-name-part-type="infraorder">Hydrachnidia</tp:taxon-name-part></tp:taxon-name>)</article-title><source>Zookeys</source><day>31</day><month>10</month><year>2024</year><volume>1217</volume><fpage>119</fpage><lpage>171</lpage><pub-id pub-id-type="doi">10.3897/zookeys.1217.131730</pub-id></mixed-citation></tp:treatment-meta><tp:nomenclature><label>﻿</label><tp:taxon-name><object-id xmlns:xlink="http://www.w3.org/1999/xlink" content-type="arpha" xlink:type="simple">CA9CC06C-8ADC-5B23-8014-52CE48905F6B</object-id><tp:taxon-name-part taxon-name-part-type="genus" reg="Neumania">Neumania</tp:taxon-name-part> (<tp:taxon-name-part taxon-name-part-type="subgenus" reg="Neumania">Neumania</tp:taxon-name-part>) <tp:taxon-name-part taxon-name-part-type="species" reg="elliptica">elliptica</tp:taxon-name-part></tp:taxon-name><tp:taxon-authority>Walter, 1925</tp:taxon-authority></tp:nomenclature><tp:treatment-sec sec-type="material" id="SECID0ETTBM"><title>Material examined.</title><p>Portugal, <bold>Guarda</bold>: • Manteigas, Poço do Inferno, <named-content xmlns:xlink="http://www.w3.org/1999/xlink" content-type="dwc:verbatimCoordinates" xlink:type="simple"><named-content content-type="geo-json" specific-use="{&#34;type&#34;:&#34;Point&#34;,&#34;coordinates&#34;:[-7.516000,40.373000]}" id="NCID0E5TBM" xlink:type="simple">40.373°N, 7.516°W</named-content></named-content>, 1078 m a.s.l., 21 Aug. 2023, leg. Ferreira, Benitez-Bosco &amp; Padilha, 1♂ (sequenced); • Seia, Rio Alva, Nossa Senhora do Desterro, river, <named-content xmlns:xlink="http://www.w3.org/1999/xlink" content-type="dwc:verbatimCoordinates" xlink:type="simple"><named-content content-type="geo-json" specific-use="{&#34;type&#34;:&#34;Point&#34;,&#34;coordinates&#34;:[-7.694000,40.395000]}" id="NCID0EGUBM" xlink:type="simple">40.395°N, 7.694°W</named-content></named-content>, 791 m a.s.l., 23 Aug. 2023, leg. Ferreira, Benitez-Bosco &amp; Padilha, 1♀ (sequenced).</p></tp:treatment-sec><tp:treatment-sec sec-type="remarks" id="SECID0ELUBM"><title>Remarks.</title><p>The specimens from Portugal morphologically match the description of <italic><tp:taxon-name><tp:taxon-name-part taxon-name-part-type="genus" reg="Neumania">N.</tp:taxon-name-part><tp:taxon-name-part taxon-name-part-type="species" reg="elliptica">elliptica</tp:taxon-name-part></tp:taxon-name></italic>. This species was originally described from Algeria (<xref ref-type="bibr" rid="B52">Walter 1925</xref>) and later on reported by <xref ref-type="bibr" rid="B30">Pešić et al. (2007)</xref> from Corsica (France) and Italy (Sardinia and Sicily). <italic><tp:taxon-name><tp:taxon-name-part taxon-name-part-type="genus" reg="Neumania">Neumania</tp:taxon-name-part><tp:taxon-name-part taxon-name-part-type="species" reg="elliptica">elliptica</tp:taxon-name-part></tp:taxon-name></italic> is a characteristic colonizer of pools in summer-warm lowland streams with silty substrate (<xref ref-type="bibr" rid="B30">Pešić et al. 2007</xref>).</p><p>The sequenced specimens from Portugal form a unique <abbrev xmlns:xlink="http://www.w3.org/1999/xlink" xlink:title="Barcode Index Numbers" id="ABBRID0EVVBM" xlink:type="simple">BIN</abbrev> (<ext-link xmlns:xlink="http://www.w3.org/1999/xlink" xlink:href="http://boldsystems.org/index.php/Public_BarcodeCluster?clusteruri=BOLD:AFU2122" ext-link-type="uri" xlink:type="simple">BOLD:AFU2122</ext-link>), with the nearest neighboring <abbrev xmlns:xlink="http://www.w3.org/1999/xlink" xlink:title="Barcode Index Numbers" id="ABBRID0E5VBM" xlink:type="simple">BIN</abbrev> being <ext-link xmlns:xlink="http://www.w3.org/1999/xlink" xlink:href="http://boldsystems.org/index.php/Public_BarcodeCluster?clusteruri=BOLD:ACR9513" ext-link-type="uri" xlink:type="simple">BOLD:ACR9513</ext-link> (<italic>p</italic>-distance 19.16%), which includes specimens of <italic><tp:taxon-name><tp:taxon-name-part taxon-name-part-type="genus" reg="Neumania">N.</tp:taxon-name-part><tp:taxon-name-part taxon-name-part-type="species" reg="deltoides">deltoides</tp:taxon-name-part></tp:taxon-name></italic> from the Netherlands, Macedonia and Turkey, available in <abbrev xmlns:xlink="http://www.w3.org/1999/xlink" xlink:title="Barcode of Life Data Systems" id="ABBRID0EUWBM" xlink:type="simple">BOLD</abbrev>.</p></tp:treatment-sec><tp:treatment-sec sec-type="distribution" id="SECID0EYWBM"><title>Distribution.</title><p>SW-Mediterranean. New for Portugal.</p></tp:treatment-sec><ref-list><ref id="B52"><mixed-citation xmlns:xlink="http://www.w3.org/1999/xlink" xlink:type="simple"><person-group><name name-style="western"><surname>Walter</surname><given-names>C</given-names></name></person-group> (<year>1925</year>) <article-title>Hydracariens de l’Algerie et de la Tunisie (Collections de M. H. Gauthier), Première liste.</article-title><source>Bulletin de la Société d’histoire naturelle de l’Afrique du Nord, Alger</source><volume>16</volume>: <fpage>189</fpage>–<lpage>238</lpage>.</mixed-citation></ref><ref id="B30"><mixed-citation xmlns:xlink="http://www.w3.org/1999/xlink" xlink:type="simple"><person-group><name name-style="western"><surname>Pešić</surname><given-names>V</given-names></name><name name-style="western"><surname>Gerecke</surname><given-names>R</given-names></name><name name-style="western"><surname>Cîmpean</surname><given-names>M</given-names></name></person-group> (<year>2007</year>) <article-title>Water mites of the genus <italic><tp:taxon-name><tp:taxon-name-part taxon-name-part-type="genus">Neumania</tp:taxon-name-part></tp:taxon-name></italic> Lebert (<tp:taxon-name><tp:taxon-name-part taxon-name-part-type="subclass">Acari</tp:taxon-name-part></tp:taxon-name>, <tp:taxon-name><tp:taxon-name-part taxon-name-part-type="infraorder">Hydrachnidia</tp:taxon-name-part></tp:taxon-name>: <tp:taxon-name><tp:taxon-name-part taxon-name-part-type="family">Unionicolidae</tp:taxon-name-part></tp:taxon-name>: <tp:taxon-name><tp:taxon-name-part taxon-name-part-type="subfamily">Pionatacinae</tp:taxon-name-part></tp:taxon-name>) in the Mediterranean area.</article-title><source>Annales de Limnologie-International Journal of Limnology</source><volume>43</volume>(<issue>3</issue>): <fpage>187</fpage>–<lpage>198</lpage>. <ext-link xlink:href="10.1051/limn:2007013" ext-link-type="doi" xlink:type="simple">https://doi.org/10.1051/limn:2007013</ext-link></mixed-citation></ref></ref-list></tp:taxon-treatment>
