# Supplementary material for: ﻿DNA barcode library of Portuguese water mites, with the descriptions of two new species (Acari, Hydrachnidia)
Source: Zookeys. 2024 Oct 31;1217:119–71. doi: 10.3897/zookeys.1217.131730 (PMC11544308; doi:10.3897/zookeys.1217.131730)
Supplement: XML Treatment for Neumania (Neumania) limosa [file zookeys.1217.131730-treatment57.xml]

<!DOCTYPE tp:taxon-treatment
  PUBLIC "-//TaxonX//DTD Taxonomic Treatment Publishing DTD v0 20100105//EN" "tax-treatment-NSO.dtd">
<tp:taxon-treatment xmlns:tp="http://www.plazi.org/taxpub"><tp:treatment-meta><kwd-group><label>Taxon classification</label><kwd>
                  <named-content content-type="kingdom">Animalia</named-content>
                </kwd><kwd>
                  <named-content content-type="infraorder">Hydrachnidia</named-content>
                </kwd><kwd>
                  <named-content content-type="family">Unionicolidae</named-content>
                </kwd></kwd-group><mixed-citation publication-type="journal"><person-group><name><surname>Pešić</surname><given-names>Vladimir</given-names></name><name><surname>Zawal</surname><given-names>Andrzej</given-names></name><name><surname>Ferreira</surname><given-names>Sónia</given-names></name><name><surname>Benitez-Bosco</surname><given-names>Laura</given-names></name><name><surname>Cruz-Oliveira</surname><given-names>Ana</given-names></name><name><surname>Girão</surname><given-names>Dinis</given-names></name><name><surname>Padilha</surname><given-names>Adriana</given-names></name><name><surname>Turaccio</surname><given-names>Paolo</given-names></name><name><surname>Rossini</surname><given-names>Samantha</given-names></name><name><surname>Ballini</surname><given-names>Lorenzo</given-names></name><name><surname>Staffoni</surname><given-names>Giorgia</given-names></name><name><surname>Fratini</surname><given-names>Sara</given-names></name><name><surname>Ciofi</surname><given-names>Claudio</given-names></name><name><surname>Iannucci</surname><given-names>Alessio</given-names></name><name><surname>Ekrem</surname><given-names>Torbjørn</given-names></name><name><surname>Stur</surname><given-names>Elisabeth</given-names></name></person-group><article-title>﻿DNA barcode library of Portuguese water mites, with the descriptions of two new species (<tp:taxon-name><tp:taxon-name-part taxon-name-part-type="subclass">Acari</tp:taxon-name-part></tp:taxon-name>, <tp:taxon-name><tp:taxon-name-part taxon-name-part-type="infraorder">Hydrachnidia</tp:taxon-name-part></tp:taxon-name>)</article-title><source>Zookeys</source><day>31</day><month>10</month><year>2024</year><volume>1217</volume><fpage>119</fpage><lpage>171</lpage><pub-id pub-id-type="doi">10.3897/zookeys.1217.131730</pub-id></mixed-citation></tp:treatment-meta><tp:nomenclature><label>﻿</label><tp:taxon-name><object-id xmlns:xlink="http://www.w3.org/1999/xlink" content-type="arpha" xlink:type="simple">17D772B1-C314-5A0B-AE53-D0EFA7EF428B</object-id><tp:taxon-name-part taxon-name-part-type="genus" reg="Neumania">Neumania</tp:taxon-name-part> (<tp:taxon-name-part taxon-name-part-type="subgenus" reg="Neumania">Neumania</tp:taxon-name-part>) <tp:taxon-name-part taxon-name-part-type="species" reg="limosa">limosa</tp:taxon-name-part></tp:taxon-name><tp:taxon-authority>(Koch, 1836)</tp:taxon-authority></tp:nomenclature><tp:treatment-sec sec-type="material" id="SECID0EU2BM"><title>Material examined.</title><p>Portugal, <bold>Beja</bold> • Mértola, Herdade de Alagães, pond, <named-content xmlns:xlink="http://www.w3.org/1999/xlink" content-type="dwc:verbatimCoordinates" xlink:type="simple"><named-content content-type="geo-json" specific-use="{&#34;type&#34;:&#34;Point&#34;,&#34;coordinates&#34;:[-7.848000,37.673000]}" id="NCID0E62BM" xlink:type="simple">37.673°N, 7.848°W</named-content></named-content>, 18 May 2023, leg. Ferreira, Benitez-Bosco, Ekrem, Stur &amp; Turaccio, 4♀ (sequenced); <bold>Guarda</bold>: • Manteigas, Serra de Baixo, Lagoa, <named-content xmlns:xlink="http://www.w3.org/1999/xlink" content-type="dwc:verbatimCoordinates" xlink:type="simple"><named-content content-type="geo-json" specific-use="{&#34;type&#34;:&#34;Point&#34;,&#34;coordinates&#34;:[-7.549000,40.350000]}" id="NCID0EJ3BM" xlink:type="simple">40.35°N, 7.549°W</named-content></named-content>, 1431 m a.s.l., 21 Aug. 2023, leg. Ferreira, Benitez-Bosco &amp; Padilha, 1♂, 3♀ (sequenced); • Gouveia, Ribeira do Covão do Urso, Barragem do Lagoacho, <named-content xmlns:xlink="http://www.w3.org/1999/xlink" content-type="dwc:verbatimCoordinates" xlink:type="simple"><named-content content-type="geo-json" specific-use="{&#34;type&#34;:&#34;Point&#34;,&#34;coordinates&#34;:[-7.618000,40.385000]}" id="NCID0ER3BM" xlink:type="simple">40.385°N, 7.618°W</named-content></named-content>, 1438 m a.s.l., 22 Aug. 2023, leg. Ferreira, Benitez-Bosco &amp; Padilha, 1♂ (juv.) (sequenced).</p></tp:treatment-sec><tp:treatment-sec sec-type="remarks" id="SECID0EW3BM"><title>Remarks.</title><p>The specimens from Portugal cluster within <ext-link xmlns:xlink="http://www.w3.org/1999/xlink" xlink:href="http://boldsystems.org/index.php/Public_BarcodeCluster?clusteruri=BOLD:ACS0551" ext-link-type="uri" xlink:type="simple">BOLD:ACS0551</ext-link>, which includes specimens of <italic><tp:taxon-name><tp:taxon-name-part taxon-name-part-type="genus" reg="Neumania">N.</tp:taxon-name-part><tp:taxon-name-part taxon-name-part-type="species" reg="limosa">limosa</tp:taxon-name-part></tp:taxon-name></italic> from the Netherlands. The <italic>p</italic>-distance between this <abbrev xmlns:xlink="http://www.w3.org/1999/xlink" xlink:title="Barcode Index Numbers" id="ABBRID0EO4BM" xlink:type="simple">BIN</abbrev> and its nearest neighbor <ext-link xmlns:xlink="http://www.w3.org/1999/xlink" xlink:href="http://boldsystems.org/index.php/Public_BarcodeCluster?clusteruri=BOLD:AEF5902" ext-link-type="uri" xlink:type="simple">BOLD:AEF5902</ext-link>, which includes specimens from Montenegro assigned to <italic><tp:taxon-name><tp:taxon-name-part taxon-name-part-type="genus" reg="Neumania">N.</tp:taxon-name-part><tp:taxon-name-part taxon-name-part-type="species" reg="limosa">limosa</tp:taxon-name-part></tp:taxon-name></italic>, was estimated at 3.21%.</p></tp:treatment-sec><tp:treatment-sec sec-type="distribution" id="SECID0EC5BM"><title>Distribution.</title><p>Palaearctic. New for Portugal.</p></tp:treatment-sec></tp:taxon-treatment>
