# Supplementary material for: ﻿DNA barcode library of Portuguese water mites, with the descriptions of two new species (Acari, Hydrachnidia)
Source: Zookeys. 2024 Oct 31;1217:119–71. doi: 10.3897/zookeys.1217.131730 (PMC11544308; doi:10.3897/zookeys.1217.131730)
Supplement: XML Treatment for Neumania (Neumania) uncinata [file zookeys.1217.131730-treatment58.xml]

<!DOCTYPE tp:taxon-treatment
  PUBLIC "-//TaxonX//DTD Taxonomic Treatment Publishing DTD v0 20100105//EN" "tax-treatment-NSO.dtd">
<tp:taxon-treatment xmlns:tp="http://www.plazi.org/taxpub"><tp:treatment-meta><kwd-group><label>Taxon classification</label><kwd>
                  <named-content content-type="kingdom">Animalia</named-content>
                </kwd><kwd>
                  <named-content content-type="infraorder">Hydrachnidia</named-content>
                </kwd><kwd>
                  <named-content content-type="family">Unionicolidae</named-content>
                </kwd></kwd-group><mixed-citation publication-type="journal"><person-group><name><surname>Pešić</surname><given-names>Vladimir</given-names></name><name><surname>Zawal</surname><given-names>Andrzej</given-names></name><name><surname>Ferreira</surname><given-names>Sónia</given-names></name><name><surname>Benitez-Bosco</surname><given-names>Laura</given-names></name><name><surname>Cruz-Oliveira</surname><given-names>Ana</given-names></name><name><surname>Girão</surname><given-names>Dinis</given-names></name><name><surname>Padilha</surname><given-names>Adriana</given-names></name><name><surname>Turaccio</surname><given-names>Paolo</given-names></name><name><surname>Rossini</surname><given-names>Samantha</given-names></name><name><surname>Ballini</surname><given-names>Lorenzo</given-names></name><name><surname>Staffoni</surname><given-names>Giorgia</given-names></name><name><surname>Fratini</surname><given-names>Sara</given-names></name><name><surname>Ciofi</surname><given-names>Claudio</given-names></name><name><surname>Iannucci</surname><given-names>Alessio</given-names></name><name><surname>Ekrem</surname><given-names>Torbjørn</given-names></name><name><surname>Stur</surname><given-names>Elisabeth</given-names></name></person-group><article-title>﻿DNA barcode library of Portuguese water mites, with the descriptions of two new species (<tp:taxon-name><tp:taxon-name-part taxon-name-part-type="subclass">Acari</tp:taxon-name-part></tp:taxon-name>, <tp:taxon-name><tp:taxon-name-part taxon-name-part-type="infraorder">Hydrachnidia</tp:taxon-name-part></tp:taxon-name>)</article-title><source>Zookeys</source><day>31</day><month>10</month><year>2024</year><volume>1217</volume><fpage>119</fpage><lpage>171</lpage><pub-id pub-id-type="doi">10.3897/zookeys.1217.131730</pub-id></mixed-citation></tp:treatment-meta><tp:nomenclature><label>﻿</label><tp:taxon-name><object-id xmlns:xlink="http://www.w3.org/1999/xlink" content-type="arpha" xlink:type="simple">ACDFCD3B-C2E8-57B2-AF20-57A057B48BE3</object-id><tp:taxon-name-part taxon-name-part-type="genus" reg="Neumania">Neumania</tp:taxon-name-part> (<tp:taxon-name-part taxon-name-part-type="subgenus" reg="Neumania">Neumania</tp:taxon-name-part>) <tp:taxon-name-part taxon-name-part-type="species" reg="uncinata">uncinata</tp:taxon-name-part></tp:taxon-name><tp:taxon-authority>Walter, 1927</tp:taxon-authority></tp:nomenclature><tp:treatment-sec sec-type="material" id="SECID0EO6BM"><title>Material examined.</title><p>Portugal, <bold>Faro</bold> • Monchique, Caldas de Monchique, <named-content xmlns:xlink="http://www.w3.org/1999/xlink" content-type="dwc:verbatimCoordinates" xlink:type="simple"><named-content content-type="geo-json" specific-use="{&#34;type&#34;:&#34;Point&#34;,&#34;coordinates&#34;:[-8.554000,37.287000]}" id="NCID0EZ6BM" xlink:type="simple">37.287°N, 8.554°W</named-content></named-content>, 23 May 2023, leg. Ferreira &amp; Turaccio, 1♀ (sequenced). <bold>Porto</bold> • Vila do Conde, Rio Este, <named-content xmlns:xlink="http://www.w3.org/1999/xlink" content-type="dwc:verbatimCoordinates" xlink:type="simple"><named-content content-type="geo-json" specific-use="{&#34;type&#34;:&#34;Point&#34;,&#34;coordinates&#34;:[-8.695000,41.378000]}" id="NCID0EDACM" xlink:type="simple">41.378°N, 8.695°W</named-content></named-content>, 15 m a.s.l., 7 Sep. 2023, leg. Ferreira, Cruz-Oliveira &amp; Girão, 1♀ (sequenced).</p></tp:treatment-sec><tp:treatment-sec sec-type="remarks" id="SECID0EIACM"><title>Remarks.</title><p>The sequenced specimens from Portugal keyed to <italic><tp:taxon-name><tp:taxon-name-part taxon-name-part-type="genus" reg="Neumania">N.</tp:taxon-name-part><tp:taxon-name-part taxon-name-part-type="species" reg="uncinata">uncinata</tp:taxon-name-part></tp:taxon-name></italic> following <xref ref-type="bibr" rid="B16">Gerecke et al. (2016)</xref>, and cluster within two unique BINs (<ext-link xmlns:xlink="http://www.w3.org/1999/xlink" xlink:href="http://boldsystems.org/index.php/Public_BarcodeCluster?clusteruri=BOLD:AFV0253" ext-link-type="uri" xlink:type="simple">BOLD:AFV0253</ext-link>, <ext-link xmlns:xlink="http://www.w3.org/1999/xlink" xlink:href="http://boldsystems.org/index.php/Public_BarcodeCluster?clusteruri=BOLD:AFV0269" ext-link-type="uri" xlink:type="simple">BOLD:AFV0269</ext-link>). The <italic>p</italic>-distance between Portuguese BINs and their closest neighbor, <ext-link xmlns:xlink="http://www.w3.org/1999/xlink" xlink:href="http://boldsystems.org/index.php/Public_BarcodeCluster?clusteruri=BOLD:AER9267" ext-link-type="uri" xlink:type="simple">BOLD:AER9267</ext-link>, which includes specimens of <italic><tp:taxon-name><tp:taxon-name-part taxon-name-part-type="genus" reg="Neumania">N.</tp:taxon-name-part><tp:taxon-name-part taxon-name-part-type="species" reg="uncinata">uncinata</tp:taxon-name-part></tp:taxon-name></italic> from Sardinia (see <xref ref-type="bibr" rid="B28">Pešić and Goldschmidt 2023</xref>), was estimated at 8.78% and 13.14%, respectively, indicating the need for taxonomic revision of <italic><tp:taxon-name><tp:taxon-name-part taxon-name-part-type="genus" reg="Neumania">N.</tp:taxon-name-part><tp:taxon-name-part taxon-name-part-type="species" reg="uncinata">uncinata</tp:taxon-name-part></tp:taxon-name></italic> complex from a wider geographical area.</p></tp:treatment-sec><tp:treatment-sec sec-type="distribution" id="SECID0EICCM"><title>Distribution.</title><p>Western Palaearctic. In Portugal known from Estremadura (<xref ref-type="bibr" rid="B25">Lundblad 1956</xref>). <italic><tp:taxon-name><tp:taxon-name-part taxon-name-part-type="genus" reg="Neumania">Neumania</tp:taxon-name-part><tp:taxon-name-part taxon-name-part-type="species" reg="atlantida">atlantida</tp:taxon-name-part></tp:taxon-name></italic> Lundblad, 1962, originally described from Madeira by <xref ref-type="bibr" rid="B26">Lundblad (1962)</xref>, was synonymized by <xref ref-type="bibr" rid="B30">Pešić et al. (2007)</xref> with <italic><tp:taxon-name><tp:taxon-name-part taxon-name-part-type="genus" reg="Neumania">N.</tp:taxon-name-part><tp:taxon-name-part taxon-name-part-type="species" reg="uncinata">uncinata</tp:taxon-name-part></tp:taxon-name></italic>.</p></tp:treatment-sec><ref-list><ref id="B16"><mixed-citation xmlns:xlink="http://www.w3.org/1999/xlink" xlink:type="simple"><person-group><name name-style="western"><surname>Gerecke</surname><given-names>R</given-names></name><name name-style="western"><surname>Gledhill</surname><given-names>T</given-names></name><name name-style="western"><surname>Pešić</surname><given-names>V</given-names></name><name name-style="western"><surname>Smit</surname><given-names>H</given-names></name></person-group> (<year>2016</year>) <article-title><tp:taxon-name><tp:taxon-name-part taxon-name-part-type="subphylum">Chelicerata</tp:taxon-name-part></tp:taxon-name>: <tp:taxon-name><tp:taxon-name-part taxon-name-part-type="subclass">Acari</tp:taxon-name-part></tp:taxon-name> III.</article-title> In: <person-group><name name-style="western"><surname>Gerecke</surname><given-names>R</given-names></name></person-group> (<role>Ed.</role>) <issue-title>Süßwasserfauna von Mitteleuropa, Bd.</issue-title><source>7/2-3. Springer-Verlag Berlin, Heidelberg</source>, <fpage>1</fpage>–<lpage>429</lpage>. <ext-link xlink:href="10.1007/978-3-8274-2689-5" ext-link-type="doi" xlink:type="simple">https://doi.org/10.1007/978-3-8274-2689-5</ext-link></mixed-citation></ref><ref id="B28"><mixed-citation xmlns:xlink="http://www.w3.org/1999/xlink" xlink:type="simple"><person-group><name name-style="western"><surname>Pešić</surname><given-names>V</given-names></name><name name-style="western"><surname>Goldschmidt</surname><given-names>T</given-names></name></person-group> (<year>2023</year>) <article-title>New DNA-assisted records of water mites from Sardinia, with the description of a new species (<tp:taxon-name><tp:taxon-name-part taxon-name-part-type="subclass">Acari</tp:taxon-name-part></tp:taxon-name>, <tp:taxon-name><tp:taxon-name-part taxon-name-part-type="infraorder">Hydrachnidia</tp:taxon-name-part></tp:taxon-name>).</article-title><source>Ecologica Montenegrina</source><volume>69</volume>: <fpage>24</fpage>–<lpage>44</lpage>. <ext-link xlink:href="10.37828/em.2023.69.4" ext-link-type="doi" xlink:type="simple">https://doi.org/10.37828/em.2023.69.4</ext-link></mixed-citation></ref><ref id="B25"><mixed-citation xmlns:xlink="http://www.w3.org/1999/xlink" xlink:type="simple"><person-group><name name-style="western"><surname>Lundblad</surname><given-names>O</given-names></name></person-group> (<year>1956</year>) <article-title>Zur Kenntnis süd- und mitteleuropäischer Hydrachnellen.</article-title><source>Arkiv för Zoologi</source><volume>10</volume>: <fpage>1</fpage>–<lpage>306</lpage>.</mixed-citation></ref><ref id="B26"><mixed-citation xmlns:xlink="http://www.w3.org/1999/xlink" xlink:type="simple"><person-group><name name-style="western"><surname>Lundblad</surname><given-names>O</given-names></name></person-group> (<year>1962</year>) Wassermilben von den Kanarischen Inseln. Arkiv för Zoologi, Ser. 2, 15(16): 285–300.</mixed-citation></ref><ref id="B30"><mixed-citation xmlns:xlink="http://www.w3.org/1999/xlink" xlink:type="simple"><person-group><name name-style="western"><surname>Pešić</surname><given-names>V</given-names></name><name name-style="western"><surname>Gerecke</surname><given-names>R</given-names></name><name name-style="western"><surname>Cîmpean</surname><given-names>M</given-names></name></person-group> (<year>2007</year>) <article-title>Water mites of the genus <italic><tp:taxon-name><tp:taxon-name-part taxon-name-part-type="genus">Neumania</tp:taxon-name-part></tp:taxon-name></italic> Lebert (<tp:taxon-name><tp:taxon-name-part taxon-name-part-type="subclass">Acari</tp:taxon-name-part></tp:taxon-name>, <tp:taxon-name><tp:taxon-name-part taxon-name-part-type="infraorder">Hydrachnidia</tp:taxon-name-part></tp:taxon-name>: <tp:taxon-name><tp:taxon-name-part taxon-name-part-type="family">Unionicolidae</tp:taxon-name-part></tp:taxon-name>: <tp:taxon-name><tp:taxon-name-part taxon-name-part-type="subfamily">Pionatacinae</tp:taxon-name-part></tp:taxon-name>) in the Mediterranean area.</article-title><source>Annales de Limnologie-International Journal of Limnology</source><volume>43</volume>(<issue>3</issue>): <fpage>187</fpage>–<lpage>198</lpage>. <ext-link xlink:href="10.1051/limn:2007013" ext-link-type="doi" xlink:type="simple">https://doi.org/10.1051/limn:2007013</ext-link></mixed-citation></ref></ref-list></tp:taxon-treatment>
