# Supplementary material for: ﻿DNA barcode library of Portuguese water mites, with the descriptions of two new species (Acari, Hydrachnidia)
Source: Zookeys. 2024 Oct 31;1217:119–71. doi: 10.3897/zookeys.1217.131730 (PMC11544308; doi:10.3897/zookeys.1217.131730)
Supplement: XML Treatment for Forelia longipalpis [file zookeys.1217.131730-treatment63.xml]

<!DOCTYPE tp:taxon-treatment
  PUBLIC "-//TaxonX//DTD Taxonomic Treatment Publishing DTD v0 20100105//EN" "tax-treatment-NSO.dtd">
<tp:taxon-treatment xmlns:tp="http://www.plazi.org/taxpub"><tp:treatment-meta><kwd-group><label>Taxon classification</label><kwd>
                  <named-content content-type="kingdom">Animalia</named-content>
                </kwd><kwd>
                  <named-content content-type="infraorder">Hydrachnidia</named-content>
                </kwd><kwd>
                  <named-content content-type="family">Pionidae</named-content>
                </kwd></kwd-group><mixed-citation publication-type="journal"><person-group><name><surname>Pešić</surname><given-names>Vladimir</given-names></name><name><surname>Zawal</surname><given-names>Andrzej</given-names></name><name><surname>Ferreira</surname><given-names>Sónia</given-names></name><name><surname>Benitez-Bosco</surname><given-names>Laura</given-names></name><name><surname>Cruz-Oliveira</surname><given-names>Ana</given-names></name><name><surname>Girão</surname><given-names>Dinis</given-names></name><name><surname>Padilha</surname><given-names>Adriana</given-names></name><name><surname>Turaccio</surname><given-names>Paolo</given-names></name><name><surname>Rossini</surname><given-names>Samantha</given-names></name><name><surname>Ballini</surname><given-names>Lorenzo</given-names></name><name><surname>Staffoni</surname><given-names>Giorgia</given-names></name><name><surname>Fratini</surname><given-names>Sara</given-names></name><name><surname>Ciofi</surname><given-names>Claudio</given-names></name><name><surname>Iannucci</surname><given-names>Alessio</given-names></name><name><surname>Ekrem</surname><given-names>Torbjørn</given-names></name><name><surname>Stur</surname><given-names>Elisabeth</given-names></name></person-group><article-title>﻿DNA barcode library of Portuguese water mites, with the descriptions of two new species (<tp:taxon-name><tp:taxon-name-part taxon-name-part-type="subclass">Acari</tp:taxon-name-part></tp:taxon-name>, <tp:taxon-name><tp:taxon-name-part taxon-name-part-type="infraorder">Hydrachnidia</tp:taxon-name-part></tp:taxon-name>)</article-title><source>Zookeys</source><day>31</day><month>10</month><year>2024</year><volume>1217</volume><fpage>119</fpage><lpage>171</lpage><pub-id pub-id-type="doi">10.3897/zookeys.1217.131730</pub-id></mixed-citation></tp:treatment-meta><tp:nomenclature><label>﻿</label><tp:taxon-name>
                <object-id xmlns:xlink="http://www.w3.org/1999/xlink" content-type="arpha" xlink:type="simple">CD97C38F-6914-550C-82C5-D6EA3DE0F38E</object-id>
                <tp:taxon-name-part taxon-name-part-type="genus" reg="Forelia">Forelia</tp:taxon-name-part>
                <tp:taxon-name-part taxon-name-part-type="species" reg="longipalpis">longipalpis</tp:taxon-name-part>
              </tp:taxon-name><tp:taxon-authority>Maglio, 1924</tp:taxon-authority></tp:nomenclature><tp:treatment-sec sec-type="material" id="SECID0EPOCM"><title>Material examined.</title><p>Portugal, <bold>Guarda</bold>: • Gouveia, Ribeira da Fervença, Barragem do Vale do Rossim, <named-content xmlns:xlink="http://www.w3.org/1999/xlink" content-type="dwc:verbatimCoordinates" xlink:type="simple"><named-content content-type="geo-json" specific-use="{&#34;type&#34;:&#34;Point&#34;,&#34;coordinates&#34;:[-7.589000,40.400000]}" id="NCID0E1OCM" xlink:type="simple">40.4°N, 7.589°W</named-content></named-content>, 1418 m a.s.l., 22 Aug. 2023 leg. Ferreira, Benitez-Bosco, Padilha, Andrade &amp; Stur, 3♀, 1 deutonymph (sequenced); • Seia, Rio Alva, Nossa Senhora do Desterro, river, <named-content xmlns:xlink="http://www.w3.org/1999/xlink" content-type="dwc:verbatimCoordinates" xlink:type="simple"><named-content content-type="geo-json" specific-use="{&#34;type&#34;:&#34;Point&#34;,&#34;coordinates&#34;:[-7.694000,40.395000]}" id="NCID0ECPCM" xlink:type="simple">40.395°N, 7.694°W</named-content></named-content>, 791 m a.s.l., 23 Aug. 2023, leg. Ferreira, Benitez-Bosco &amp; Padilha, 1♀ (sequenced); • Manteigas, Mondego, Covão da Ponte, <named-content xmlns:xlink="http://www.w3.org/1999/xlink" content-type="dwc:verbatimCoordinates" xlink:type="simple"><named-content content-type="geo-json" specific-use="{&#34;type&#34;:&#34;Point&#34;,&#34;coordinates&#34;:[-7.514000,40.443000]}" id="NCID0EKPCM" xlink:type="simple">40.443°N, 7.514°W</named-content></named-content>, 999 m a.s.l., 24 Aug. 2023, leg. Ferreira, Benitez-Bosco &amp; Padilha, 1♀ (sequenced).</p></tp:treatment-sec><tp:treatment-sec sec-type="remarks" id="SECID0EPPCM"><title>Remarks.</title><p>All barcoded specimens in our study were females. The shape of the genital field of specimens from Portugal morphologically match the description of <italic><tp:taxon-name><tp:taxon-name-part taxon-name-part-type="genus" reg="Forelia">F.</tp:taxon-name-part><tp:taxon-name-part taxon-name-part-type="species" reg="longipalpis">longipalpis</tp:taxon-name-part></tp:taxon-name></italic> following <xref ref-type="bibr" rid="B16">Gerecke et al. (2016)</xref>. The sequenced specimens cluster into two unique BINs (<ext-link xmlns:xlink="http://www.w3.org/1999/xlink" xlink:href="http://boldsystems.org/index.php/Public_BarcodeCluster?clusteruri=BOLD:AFX2876" ext-link-type="uri" xlink:type="simple">BOLD:AFX2876</ext-link>, <ext-link xmlns:xlink="http://www.w3.org/1999/xlink" xlink:href="http://boldsystems.org/index.php/Public_BarcodeCluster?clusteruri=BOLD:AFV3893" ext-link-type="uri" xlink:type="simple">BOLD:AFV3893</ext-link>), indicating the need for further taxonomic revision of this species. However, this revision should be postponed until males are available.</p></tp:treatment-sec><tp:treatment-sec sec-type="distribution" id="SECID0EOQCM"><title>Distribution.</title><p>Widespread in Europe; new record for Portugal.</p></tp:treatment-sec><ref-list><ref id="B16"><mixed-citation xmlns:xlink="http://www.w3.org/1999/xlink" xlink:type="simple"><person-group><name name-style="western"><surname>Gerecke</surname><given-names>R</given-names></name><name name-style="western"><surname>Gledhill</surname><given-names>T</given-names></name><name name-style="western"><surname>Pešić</surname><given-names>V</given-names></name><name name-style="western"><surname>Smit</surname><given-names>H</given-names></name></person-group> (<year>2016</year>) <article-title><tp:taxon-name><tp:taxon-name-part taxon-name-part-type="subphylum">Chelicerata</tp:taxon-name-part></tp:taxon-name>: <tp:taxon-name><tp:taxon-name-part taxon-name-part-type="subclass">Acari</tp:taxon-name-part></tp:taxon-name> III.</article-title> In: <person-group><name name-style="western"><surname>Gerecke</surname><given-names>R</given-names></name></person-group> (<role>Ed.</role>) <issue-title>Süßwasserfauna von Mitteleuropa, Bd.</issue-title><source>7/2-3. Springer-Verlag Berlin, Heidelberg</source>, <fpage>1</fpage>–<lpage>429</lpage>. <ext-link xlink:href="10.1007/978-3-8274-2689-5" ext-link-type="doi" xlink:type="simple">https://doi.org/10.1007/978-3-8274-2689-5</ext-link></mixed-citation></ref></ref-list></tp:taxon-treatment>
