# Supplementary material for: ﻿DNA barcode library of Portuguese water mites, with the descriptions of two new species (Acari, Hydrachnidia)
Source: Zookeys. 2024 Oct 31;1217:119–71. doi: 10.3897/zookeys.1217.131730 (PMC11544308; doi:10.3897/zookeys.1217.131730)
Supplement: XML Treatment for Mideopsis roztoczensis [file zookeys.1217.131730-treatment79.xml]

<!DOCTYPE tp:taxon-treatment
  PUBLIC "-//TaxonX//DTD Taxonomic Treatment Publishing DTD v0 20100105//EN" "tax-treatment-NSO.dtd">
<tp:taxon-treatment xmlns:tp="http://www.plazi.org/taxpub"><tp:treatment-meta><kwd-group><label>Taxon classification</label><kwd>
                  <named-content content-type="kingdom">Animalia</named-content>
                </kwd><kwd>
                  <named-content content-type="infraorder">Hydrachnidia</named-content>
                </kwd><kwd>
                  <named-content content-type="family">Mideopsidae</named-content>
                </kwd></kwd-group><mixed-citation publication-type="journal"><person-group><name><surname>Pešić</surname><given-names>Vladimir</given-names></name><name><surname>Zawal</surname><given-names>Andrzej</given-names></name><name><surname>Ferreira</surname><given-names>Sónia</given-names></name><name><surname>Benitez-Bosco</surname><given-names>Laura</given-names></name><name><surname>Cruz-Oliveira</surname><given-names>Ana</given-names></name><name><surname>Girão</surname><given-names>Dinis</given-names></name><name><surname>Padilha</surname><given-names>Adriana</given-names></name><name><surname>Turaccio</surname><given-names>Paolo</given-names></name><name><surname>Rossini</surname><given-names>Samantha</given-names></name><name><surname>Ballini</surname><given-names>Lorenzo</given-names></name><name><surname>Staffoni</surname><given-names>Giorgia</given-names></name><name><surname>Fratini</surname><given-names>Sara</given-names></name><name><surname>Ciofi</surname><given-names>Claudio</given-names></name><name><surname>Iannucci</surname><given-names>Alessio</given-names></name><name><surname>Ekrem</surname><given-names>Torbjørn</given-names></name><name><surname>Stur</surname><given-names>Elisabeth</given-names></name></person-group><article-title>﻿DNA barcode library of Portuguese water mites, with the descriptions of two new species (<tp:taxon-name><tp:taxon-name-part taxon-name-part-type="subclass">Acari</tp:taxon-name-part></tp:taxon-name>, <tp:taxon-name><tp:taxon-name-part taxon-name-part-type="infraorder">Hydrachnidia</tp:taxon-name-part></tp:taxon-name>)</article-title><source>Zookeys</source><day>31</day><month>10</month><year>2024</year><volume>1217</volume><fpage>119</fpage><lpage>171</lpage><pub-id pub-id-type="doi">10.3897/zookeys.1217.131730</pub-id></mixed-citation></tp:treatment-meta><tp:nomenclature><label>﻿</label><tp:taxon-name>
                <object-id xmlns:xlink="http://www.w3.org/1999/xlink" content-type="arpha" xlink:type="simple">AE5CB231-F98D-5E26-8E1A-E4FDB632EDC6</object-id>
                <tp:taxon-name-part taxon-name-part-type="genus" reg="Mideopsis">Mideopsis</tp:taxon-name-part>
                <tp:taxon-name-part taxon-name-part-type="species" reg="roztoczensis">roztoczensis</tp:taxon-name-part>
              </tp:taxon-name><tp:taxon-authority>Biesiadka &amp; Kowalik, 1979</tp:taxon-authority><xref ref-type="fig" rid="F8">Fig. 8</xref></tp:nomenclature><tp:treatment-sec sec-type="material" id="SECID0EDZDM"><title>Material examined.</title><p>Portugal, <bold>Beja</bold>: • Mértola, Moinho de Alferes 1, <named-content xmlns:xlink="http://www.w3.org/1999/xlink" content-type="dwc:verbatimCoordinates" xlink:type="simple"><named-content content-type="geo-json" specific-use="{&#34;type&#34;:&#34;Point&#34;,&#34;coordinates&#34;:[-7.690000,37.502000]}" id="NCID0EOZDM" xlink:type="simple">37.502°N, 7.69°W</named-content></named-content>, 19 May 2023, leg. Ferreira, Benitez-Bosco, Ekrem, Stur &amp; Turaccio, 1♀ (sequenced); Mértola, Pulo do Lobo, <named-content xmlns:xlink="http://www.w3.org/1999/xlink" content-type="dwc:verbatimCoordinates" xlink:type="simple"><named-content content-type="geo-json" specific-use="{&#34;type&#34;:&#34;Point&#34;,&#34;coordinates&#34;:[-7.633000,37.805000]}" id="NCID0EWZDM" xlink:type="simple">37.805°N, 7.633°W</named-content></named-content>, 18 May 2023, leg. Ferreira, Benitez-Bosco, Ekrem, Stur &amp; Turaccio, 5♀, 1 deutonymph (sequenced); • Odemira, Ribeira de Seixe, Zambujeira do Mar, <named-content xmlns:xlink="http://www.w3.org/1999/xlink" content-type="dwc:verbatimCoordinates" xlink:type="simple"><named-content content-type="geo-json" specific-use="{&#34;type&#34;:&#34;Point&#34;,&#34;coordinates&#34;:[-8.680000,37.398000]}" id="NCID0E5ZDM" xlink:type="simple">37.398°N, 8.68°W</named-content></named-content>, 75 m a.s.l., 23 May 2023, leg. Ekrem &amp; Benitez-Bosco, 1♂ (sequenced). <bold>Bragança</bold> • Vinhais, Gasparona, <named-content xmlns:xlink="http://www.w3.org/1999/xlink" content-type="dwc:verbatimCoordinates" xlink:type="simple"><named-content content-type="geo-json" specific-use="{&#34;type&#34;:&#34;Point&#34;,&#34;coordinates&#34;:[-7.013000,41.850000]}" id="NCID0EI1DM" xlink:type="simple">41.85°N, 7.013°W</named-content></named-content>, 683 m a.s.l., 6 Jul. 2023, leg. Ferreira &amp; Padilha, 1♀, 1 deutonymph (sequenced). <bold>Guarda</bold>: • Seia, Casa do Loureiro, <named-content xmlns:xlink="http://www.w3.org/1999/xlink" content-type="dwc:verbatimCoordinates" xlink:type="simple"><named-content content-type="geo-json" specific-use="{&#34;type&#34;:&#34;Point&#34;,&#34;coordinates&#34;:[-7.701000,40.433000]}" id="NCID0ES1DM" xlink:type="simple">40.433°N, 7.701°W</named-content></named-content>, 415 m a.s.l., 19 Jul. 2023 leg. Ferreira &amp; Padilha, 1♂, 3♀, 1 deutonymph (sequenced); • Manteigas, Zêzere, Covão da Ametade, <named-content xmlns:xlink="http://www.w3.org/1999/xlink" content-type="dwc:verbatimCoordinates" xlink:type="simple"><named-content content-type="geo-json" specific-use="{&#34;type&#34;:&#34;Point&#34;,&#34;coordinates&#34;:[-7.587000,40.328000]}" id="NCID0E11DM" xlink:type="simple">40.328°N, 7.587°W</named-content></named-content>, 1431 m a.s.l., 21 Aug. 2023, leg. Ferreira, Benitez-Bosco &amp; Padilha, 1♂, 1♀, 1 deutonymph (sequenced); • Manteigas, Zêzere, Ponte dos Frades, <named-content xmlns:xlink="http://www.w3.org/1999/xlink" content-type="dwc:verbatimCoordinates" xlink:type="simple"><named-content content-type="geo-json" specific-use="{&#34;type&#34;:&#34;Point&#34;,&#34;coordinates&#34;:[-7.526000,40.403000]}" id="NCID0EC2DM" xlink:type="simple">40.403°N, 7.526°W</named-content></named-content>, 672 m a.s.l., 22 Aug. 2023, leg. Ferreira, Benitez-Bosco, Padilha, Andrade &amp; Stur 1♀ (sequenced); • Manteigas, Poço do Inferno, <named-content xmlns:xlink="http://www.w3.org/1999/xlink" content-type="dwc:verbatimCoordinates" xlink:type="simple"><named-content content-type="geo-json" specific-use="{&#34;type&#34;:&#34;Point&#34;,&#34;coordinates&#34;:[-7.516000,40.373000]}" id="NCID0EK2DM" xlink:type="simple">40.373°N, 7.516°W</named-content></named-content>, 1078 m a.s.l., 21 Aug. 2023, leg. Ferreira, Benitez-Bosco &amp; Padilha, 2♂, 1♀ (juv.), 1 deutonymph, 1♂ dissected and slide mounted (<named-content xmlns:xlink="http://www.w3.org/1999/xlink" content-type="dwc:institutional_code" xlink:title="Naturalis Biodiversity Center in Leiden" xlink:href="http://grbio.org/institution/naturalis-biodiversity-center" xlink:type="simple">RMNH</named-content>); • Gouveia, Rio Mondego, Casais de Folgosinho, <named-content xmlns:xlink="http://www.w3.org/1999/xlink" content-type="dwc:verbatimCoordinates" xlink:type="simple"><named-content content-type="geo-json" specific-use="{&#34;type&#34;:&#34;Point&#34;,&#34;coordinates&#34;:[-7.493000,40.454000]}" id="NCID0EW2DM" xlink:type="simple">40.454°N, 7.493°W</named-content></named-content>, 976 m a.s.l., 24 Aug. 2023, leg. Ferreira, Benitez-Bosco &amp; Padilha, 1♂, 1♀ (sequenced); • Manteigas, Poio do Leão, <named-content xmlns:xlink="http://www.w3.org/1999/xlink" content-type="dwc:verbatimCoordinates" xlink:type="simple"><named-content content-type="geo-json" specific-use="{&#34;type&#34;:&#34;Point&#34;,&#34;coordinates&#34;:[-7.541000,40.399000]}" id="NCID0E52DM" xlink:type="simple">40.399°N, 7.541°W</named-content></named-content>, 734 m a.s.l., 22 Aug. 2023, leg. Ferreira, Benitez-Bosco &amp; Padilha, 2♂ (sequenced); • Seia, Rio Alva, Central hidroelétrica de Ponte dos Jugais, river, <named-content xmlns:xlink="http://www.w3.org/1999/xlink" content-type="dwc:verbatimCoordinates" xlink:type="simple"><named-content content-type="geo-json" specific-use="{&#34;type&#34;:&#34;Point&#34;,&#34;coordinates&#34;:[-7.706000,40.385000]}" id="NCID0EG3DM" xlink:type="simple">40.385°N, 7.706°W</named-content></named-content>, 555 m a.s.l., 23 Aug. 2023, leg. Ferreira, Benitez-Bosco &amp; Padilha, 1♂, 2♀, 2 deutonymph (sequenced), 1♂ dissected and slide mounted (<named-content xmlns:xlink="http://www.w3.org/1999/xlink" content-type="dwc:institutional_code" xlink:title="Naturalis Biodiversity Center in Leiden" xlink:href="http://grbio.org/institution/naturalis-biodiversity-center" xlink:type="simple">RMNH</named-content>); • Rio Alva, Nossa Senhora do Desterro, river, <named-content xmlns:xlink="http://www.w3.org/1999/xlink" content-type="dwc:verbatimCoordinates" xlink:type="simple"><named-content content-type="geo-json" specific-use="{&#34;type&#34;:&#34;Point&#34;,&#34;coordinates&#34;:[-7.694000,40.395000]}" id="NCID0ES3DM" xlink:type="simple">40.395°N, 7.694°W</named-content></named-content>, 791 m a.s.l., 23 Aug. 2023, leg. Ferreira, Benitez-Bosco &amp; Padilha, 2♀ (sequenced); • Manteigas, Mondego, Covão da ponte, <named-content xmlns:xlink="http://www.w3.org/1999/xlink" content-type="dwc:verbatimCoordinates" xlink:type="simple"><named-content content-type="geo-json" specific-use="{&#34;type&#34;:&#34;Point&#34;,&#34;coordinates&#34;:[-7.514000,40.443000]}" id="NCID0E13DM" xlink:type="simple">40.443°N, 7.514°W</named-content></named-content>, 999 m a.s.l., 24 Aug. 2023, leg. Ferreira, Benitez-Bosco &amp; Padilha, 1♂ (sequenced); • Seia, Rio Alva, Praia Fluvial de Sabugueiro, river, <named-content xmlns:xlink="http://www.w3.org/1999/xlink" content-type="dwc:verbatimCoordinates" xlink:type="simple"><named-content content-type="geo-json" specific-use="{&#34;type&#34;:&#34;Point&#34;,&#34;coordinates&#34;:[-7.640000,40.401000]}" id="NCID0EC4DM" xlink:type="simple">40.401°N, 7.64°W</named-content></named-content>, 1021 m a.s.l., 24 Aug. 2023, leg. Ferreira, Benitez-Bosco &amp; Padilha, 2♀ (sequenced); • Manteigas, Casa do Cantoneiro, <named-content xmlns:xlink="http://www.w3.org/1999/xlink" content-type="dwc:verbatimCoordinates" xlink:type="simple"><named-content content-type="geo-json" specific-use="{&#34;type&#34;:&#34;Point&#34;,&#34;coordinates&#34;:[-7.603000,40.418000]}" id="NCID0EK4DM" xlink:type="simple">40.418°N, 7.603°W</named-content></named-content>, 1378 m a.s.l., 24 Aug. 2023, leg. Ferreira, Benitez-Bosco &amp; Padilha, 2♂, 1♀ (sequenced). <bold>Vila Real</bold> • Murça, Noura stream, <named-content xmlns:xlink="http://www.w3.org/1999/xlink" content-type="dwc:verbatimCoordinates" xlink:type="simple"><named-content content-type="geo-json" specific-use="{&#34;type&#34;:&#34;Point&#34;,&#34;coordinates&#34;:[-7.417000,41.409000]}" id="NCID0EU4DM" xlink:type="simple">41.409°N, 7.417°W</named-content></named-content>, 421 m a.s.l., 12 Jul. 2023 leg. Ferreira S, Padilha 1♀ (sequenced).</p></tp:treatment-sec><tp:treatment-sec sec-type="remarks" id="SECID0EZ4DM"><title>Remarks.</title><p>The specimens examined in our study match the description of <italic><tp:taxon-name><tp:taxon-name-part taxon-name-part-type="genus" reg="Mideopsis">Mideopsis</tp:taxon-name-part><tp:taxon-name-part taxon-name-part-type="species" reg="roztoczensis">roztoczensis</tp:taxon-name-part></tp:taxon-name></italic>, when following <xref ref-type="bibr" rid="B2">Biesiadka and Kowalik (1979)</xref>. <italic><tp:taxon-name><tp:taxon-name-part taxon-name-part-type="genus" reg="Mideopsis">Mideopsis</tp:taxon-name-part><tp:taxon-name-part taxon-name-part-type="species" reg="roztoczensis">roztoczensis</tp:taxon-name-part></tp:taxon-name></italic> is characterized by a more elevated dorsal shield with distinctly visible anteriorly diverging lines of particularly faint fine porosity, and by the the shape of the male ejaculatory complex with the wedge-shaped anterior ramus being wider and with a characteristic arrow-shaped delimited area. Recently, <xref ref-type="bibr" rid="B42">Pešić et al. (2023e)</xref> showed that <italic><tp:taxon-name><tp:taxon-name-part taxon-name-part-type="genus" reg="Mideopsis">M.</tp:taxon-name-part><tp:taxon-name-part taxon-name-part-type="species" reg="roztoczensis">roztoczensis</tp:taxon-name-part></tp:taxon-name></italic> is a genetically variable species, comprising four BINs (<ext-link xmlns:xlink="http://www.w3.org/1999/xlink" xlink:href="http://boldsystems.org/index.php/Public_BarcodeCluster?clusteruri=BOLD:ACI1492" ext-link-type="uri" xlink:type="simple">BOLD:ACI1492</ext-link>, <ext-link xmlns:xlink="http://www.w3.org/1999/xlink" xlink:href="http://boldsystems.org/index.php/Public_BarcodeCluster?clusteruri=BOLD:AEN6785" ext-link-type="uri" xlink:type="simple">BOLD:AEN6785</ext-link>, <ext-link xmlns:xlink="http://www.w3.org/1999/xlink" xlink:href="http://boldsystems.org/index.php/Public_BarcodeCluster?clusteruri=BOLD:AEA2936" ext-link-type="uri" xlink:type="simple">BOLD:AEA2936</ext-link>, <ext-link xmlns:xlink="http://www.w3.org/1999/xlink" xlink:href="http://boldsystems.org/index.php/Public_BarcodeCluster?clusteruri=BOLD:AEO2944" ext-link-type="uri" xlink:type="simple">BOLD:AEO2944</ext-link>) widely distributed in Europe. In this study, we detected an additional five unique BINs (<ext-link xmlns:xlink="http://www.w3.org/1999/xlink" xlink:href="http://boldsystems.org/index.php/Public_BarcodeCluster?clusteruri=BOLD:AFU6108" ext-link-type="uri" xlink:type="simple">BOLD:AFU6108</ext-link>, <ext-link xmlns:xlink="http://www.w3.org/1999/xlink" xlink:href="http://boldsystems.org/index.php/Public_BarcodeCluster?clusteruri=BOLD:AFP5421" ext-link-type="uri" xlink:type="simple">BOLD:AFP5421</ext-link>, <ext-link xmlns:xlink="http://www.w3.org/1999/xlink" xlink:href="http://boldsystems.org/index.php/Public_BarcodeCluster?clusteruri=BOLD:AFW3785" ext-link-type="uri" xlink:type="simple">BOLD:AFW3785</ext-link>, <ext-link xmlns:xlink="http://www.w3.org/1999/xlink" xlink:href="http://boldsystems.org/index.php/Public_BarcodeCluster?clusteruri=BOLD:AFV6334" ext-link-type="uri" xlink:type="simple">BOLD:AFV6334</ext-link>, <ext-link xmlns:xlink="http://www.w3.org/1999/xlink" xlink:href="http://boldsystems.org/index.php/Public_BarcodeCluster?clusteruri=BOLD:AEV2909" ext-link-type="uri" xlink:type="simple">BOLD:AEV2909</ext-link>) within the Portuguese <italic><tp:taxon-name><tp:taxon-name-part taxon-name-part-type="genus" reg="Mideopsis">M.</tp:taxon-name-part><tp:taxon-name-part taxon-name-part-type="species" reg="roztoczensis">roztoczensis</tp:taxon-name-part></tp:taxon-name></italic>-like specimens (Fig. <xref ref-type="fig" rid="F8">8</xref>), all of them unique, and some of them present at the same sites (e.g., <ext-link xmlns:xlink="http://www.w3.org/1999/xlink" xlink:href="http://boldsystems.org/index.php/Public_BarcodeCluster?clusteruri=BOLD:AFU6108" ext-link-type="uri" xlink:type="simple">BOLD:AFU6108</ext-link> and <ext-link xmlns:xlink="http://www.w3.org/1999/xlink" xlink:href="http://boldsystems.org/index.php/Public_BarcodeCluster?clusteruri=BOLD:AFW3785" ext-link-type="uri" xlink:type="simple">BOLD:AFW3785</ext-link> in Casa do Loureiro, <ext-link xmlns:xlink="http://www.w3.org/1999/xlink" xlink:href="http://boldsystems.org/index.php/Public_BarcodeCluster?clusteruri=BOLD:AFU6108" ext-link-type="uri" xlink:type="simple">BOLD:AFU6108</ext-link> and <ext-link xmlns:xlink="http://www.w3.org/1999/xlink" xlink:href="http://boldsystems.org/index.php/Public_BarcodeCluster?clusteruri=BOLD:AFV6334" ext-link-type="uri" xlink:type="simple">BOLD:AFV6334</ext-link> in Casa do Cantoneiro).</p><fig id="F8" position="float" orientation="portrait"><object-id xmlns:xlink="http://www.w3.org/1999/xlink" content-type="doi" xlink:type="simple">10.3897/zookeys.1217.131730.figure8</object-id><object-id xmlns:xlink="http://www.w3.org/1999/xlink" content-type="arpha" xlink:type="simple">3B81EC3E-DC13-5302-8CEB-F8BBBF4BEC8E</object-id><label>Figure 8.</label><caption><p>Neighbor-Joining tree of the genus <italic><tp:taxon-name><tp:taxon-name-part taxon-name-part-type="genus" reg="Mideopsis">Mideopsis</tp:taxon-name-part></tp:taxon-name></italic> obtained from 112 nucleotide <abbrev xmlns:xlink="http://www.w3.org/1999/xlink" xlink:title="mitochondrial cytochrome c oxidase subunit I" id="ABBRID0EHCEM" xlink:type="simple">COI</abbrev> sequences; 71 sequences were taken from <xref ref-type="bibr" rid="B38">Pešić et al. (2023a)</xref> and 41 sequences from Portugal are newly generated in this study. <italic><tp:taxon-name><tp:taxon-name-part taxon-name-part-type="genus" reg="Mundamella">Mundamella</tp:taxon-name-part><tp:taxon-name-part taxon-name-part-type="species" reg="germanica">germanica</tp:taxon-name-part></tp:taxon-name></italic> from Montenegro was used as outgroup. BINs are based on the barcode analysis from 16 May 2024. Country codes: BA = Bosnia and Herzegovina, BE = Belgium, CY = Cyprus, DE = Germany, FR = France, ME = Montenegro, PT = Portugal, RS = Serbia, RU = Russia, TR = Turkey. Bootstrap values &gt; 50% from 1000 bootstrap replicates on branches.</p></caption><graphic xmlns:xlink="http://www.w3.org/1999/xlink" xlink:href="zookeys-1217-119_article-131730__-g008.jpg" position="float" orientation="portrait" xlink:type="simple" id="oo_1164872.jpg"><uri content-type="original_file" xlink:type="simple">https://binary.pensoft.net/fig/1164872</uri></graphic></fig></tp:treatment-sec><tp:treatment-sec sec-type="distribution" id="SECID0E6CEM"><title>Distribution.</title><p>Europe, Turkey. New record for Portugal.</p></tp:treatment-sec><ref-list><ref id="B38"><mixed-citation xmlns:xlink="http://www.w3.org/1999/xlink" xlink:type="simple"><person-group><name name-style="western"><surname>Pešić</surname><given-names>V</given-names></name><name name-style="western"><surname>Smit</surname><given-names>H</given-names></name><name name-style="western"><surname>Konopleva</surname><given-names>ES</given-names></name></person-group> (<year>2023a</year>) <article-title>Molecular phylogeny and description of <italic><tp:taxon-name><tp:taxon-name-part taxon-name-part-type="genus">Hygrobates</tp:taxon-name-part><tp:taxon-name-part taxon-name-part-type="species">cyrnusensis</tp:taxon-name-part></tp:taxon-name></italic> sp. nov. reveals multiple colonization of Corsica by water mites of the <tp:taxon-name><tp:taxon-name-part taxon-name-part-type="genus">H.</tp:taxon-name-part><tp:taxon-name-part taxon-name-part-type="species">fluviatilis</tp:taxon-name-part></tp:taxon-name>-complex (<tp:taxon-name><tp:taxon-name-part taxon-name-part-type="superorder">Acariformes</tp:taxon-name-part></tp:taxon-name>, <tp:taxon-name><tp:taxon-name-part taxon-name-part-type="infraorder">Hydrachnidia</tp:taxon-name-part></tp:taxon-name>, <tp:taxon-name><tp:taxon-name-part taxon-name-part-type="family">Hygrobatidae</tp:taxon-name-part></tp:taxon-name>).</article-title><source>Acarologia</source><volume>63</volume>(<issue>1</issue>): <fpage>262</fpage>–<lpage>274</lpage>. <ext-link xlink:href="10.24349/h12f-rs8x" ext-link-type="doi" xlink:type="simple">https://doi.org/10.24349/h12f-rs8x</ext-link></mixed-citation></ref><ref id="B2"><mixed-citation xmlns:xlink="http://www.w3.org/1999/xlink" xlink:type="simple"><person-group><name name-style="western"><surname>Biesiadka</surname><given-names>E</given-names></name><name name-style="western"><surname>Kowalik</surname><given-names>W</given-names></name></person-group> (<year>1979</year>) <article-title>A new species of <tp:taxon-name><tp:taxon-name-part taxon-name-part-type="genus">Mideopsis</tp:taxon-name-part></tp:taxon-name> Neuman (<tp:taxon-name><tp:taxon-name-part taxon-name-part-type="above-genus">Hydrachnellae</tp:taxon-name-part></tp:taxon-name>, <tp:taxon-name><tp:taxon-name-part taxon-name-part-type="subclass">Acari</tp:taxon-name-part></tp:taxon-name>) from Poland. Bulletin of the Polish Academy of Sciences. Biological Sciences, Cl.</article-title><source>II</source><volume>26</volume>: <fpage>695</fpage>–<lpage>702</lpage>.</mixed-citation></ref><ref id="B42"><mixed-citation xmlns:xlink="http://www.w3.org/1999/xlink" xlink:type="simple"><person-group><name name-style="western"><surname>Pešić</surname><given-names>V</given-names></name><name name-style="western"><surname>Bańkowska</surname><given-names>A</given-names></name><name name-style="western"><surname>Zawal</surname><given-names>A</given-names></name><name name-style="western"><surname>Rewicz</surname><given-names>T</given-names></name><name name-style="western"><surname>Smit</surname><given-names>H</given-names></name></person-group> (<year>2023e</year>) <article-title>Molecular diversity and species delimitation in the genus <italic><tp:taxon-name><tp:taxon-name-part taxon-name-part-type="genus">Mideopsis</tp:taxon-name-part></tp:taxon-name></italic> Neuman, 1880 in Europe (<tp:taxon-name><tp:taxon-name-part taxon-name-part-type="subclass">Acari</tp:taxon-name-part></tp:taxon-name>, <tp:taxon-name><tp:taxon-name-part taxon-name-part-type="infraorder">Hydrachnidia</tp:taxon-name-part></tp:taxon-name>, <tp:taxon-name><tp:taxon-name-part taxon-name-part-type="family">Mideopsidae</tp:taxon-name-part></tp:taxon-name>).</article-title><source>Ecologica Montenegrina</source><volume>70</volume>: <fpage>101</fpage>–<lpage>115</lpage>. <ext-link xlink:href="10.37828/em.2023.70.12" ext-link-type="doi" xlink:type="simple">https://doi.org/10.37828/em.2023.70.12</ext-link></mixed-citation></ref></ref-list></tp:taxon-treatment>
