# Supplementary material for: ﻿DNA barcode library of Portuguese water mites, with the descriptions of two new species (Acari, Hydrachnidia)
Source: Zookeys. 2024 Oct 31;1217:119–71. doi: 10.3897/zookeys.1217.131730 (PMC11544308; doi:10.3897/zookeys.1217.131730)
Supplement: XML Treatment for Momonia (Momonia) falcipalpis [file zookeys.1217.131730-treatment81.xml]

<!DOCTYPE tp:taxon-treatment
  PUBLIC "-//TaxonX//DTD Taxonomic Treatment Publishing DTD v0 20100105//EN" "tax-treatment-NSO.dtd">
<tp:taxon-treatment xmlns:tp="http://www.plazi.org/taxpub"><tp:treatment-meta><kwd-group><label>Taxon classification</label><kwd>
                  <named-content content-type="kingdom">Animalia</named-content>
                </kwd><kwd>
                  <named-content content-type="infraorder">Hydrachnidia</named-content>
                </kwd><kwd>
                  <named-content content-type="family">Momoniidae</named-content>
                </kwd></kwd-group><mixed-citation publication-type="journal"><person-group><name><surname>Pešić</surname><given-names>Vladimir</given-names></name><name><surname>Zawal</surname><given-names>Andrzej</given-names></name><name><surname>Ferreira</surname><given-names>Sónia</given-names></name><name><surname>Benitez-Bosco</surname><given-names>Laura</given-names></name><name><surname>Cruz-Oliveira</surname><given-names>Ana</given-names></name><name><surname>Girão</surname><given-names>Dinis</given-names></name><name><surname>Padilha</surname><given-names>Adriana</given-names></name><name><surname>Turaccio</surname><given-names>Paolo</given-names></name><name><surname>Rossini</surname><given-names>Samantha</given-names></name><name><surname>Ballini</surname><given-names>Lorenzo</given-names></name><name><surname>Staffoni</surname><given-names>Giorgia</given-names></name><name><surname>Fratini</surname><given-names>Sara</given-names></name><name><surname>Ciofi</surname><given-names>Claudio</given-names></name><name><surname>Iannucci</surname><given-names>Alessio</given-names></name><name><surname>Ekrem</surname><given-names>Torbjørn</given-names></name><name><surname>Stur</surname><given-names>Elisabeth</given-names></name></person-group><article-title>﻿DNA barcode library of Portuguese water mites, with the descriptions of two new species (<tp:taxon-name><tp:taxon-name-part taxon-name-part-type="subclass">Acari</tp:taxon-name-part></tp:taxon-name>, <tp:taxon-name><tp:taxon-name-part taxon-name-part-type="infraorder">Hydrachnidia</tp:taxon-name-part></tp:taxon-name>)</article-title><source>Zookeys</source><day>31</day><month>10</month><year>2024</year><volume>1217</volume><fpage>119</fpage><lpage>171</lpage><pub-id pub-id-type="doi">10.3897/zookeys.1217.131730</pub-id></mixed-citation></tp:treatment-meta><tp:nomenclature><label>﻿</label><tp:taxon-name><object-id xmlns:xlink="http://www.w3.org/1999/xlink" content-type="arpha" xlink:type="simple">E406273A-205F-5980-9DD6-32B5636B0189</object-id><tp:taxon-name-part taxon-name-part-type="genus" reg="Momonia">Momonia</tp:taxon-name-part> (<tp:taxon-name-part taxon-name-part-type="subgenus" reg="Momonia">Momonia</tp:taxon-name-part>) <tp:taxon-name-part taxon-name-part-type="species" reg="falcipalpis">falcipalpis</tp:taxon-name-part></tp:taxon-name><tp:taxon-authority>Halbert, 1906</tp:taxon-authority></tp:nomenclature><tp:treatment-sec sec-type="material" id="SECID0E1FEM"><title>Material examined.</title><p>Portugal, <bold>Guarda</bold> • Manteigas, Poço do Inferno, <named-content xmlns:xlink="http://www.w3.org/1999/xlink" content-type="dwc:verbatimCoordinates" xlink:type="simple"><named-content content-type="geo-json" specific-use="{&#34;type&#34;:&#34;Point&#34;,&#34;coordinates&#34;:[-7.516000,40.373000]}" id="NCID0EFGEM" xlink:type="simple">40.373°N, 7.516°W</named-content></named-content>, 1078 m a.s.l., 21 Aug. 2023, leg. Ferreira, Benitez-Bosco &amp; Padilha, 1♀ (sequenced).</p></tp:treatment-sec><tp:treatment-sec sec-type="remarks" id="SECID0EKGEM"><title>Remarks.</title><p>The examined specimen in our study keyed to <italic><tp:taxon-name><tp:taxon-name-part taxon-name-part-type="genus" reg="Momonia">Momonia</tp:taxon-name-part><tp:taxon-name-part taxon-name-part-type="species" reg="falcipalpis">falcipalpis</tp:taxon-name-part></tp:taxon-name></italic> and forms a unique <abbrev xmlns:xlink="http://www.w3.org/1999/xlink" xlink:title="Barcode Index Numbers" id="ABBRID0E2GEM" xlink:type="simple">BIN</abbrev> (<ext-link xmlns:xlink="http://www.w3.org/1999/xlink" xlink:href="http://boldsystems.org/index.php/Public_BarcodeCluster?clusteruri=BOLD:AFX3396" ext-link-type="uri" xlink:type="simple">BOLD:AFX3396</ext-link>).</p></tp:treatment-sec><tp:treatment-sec sec-type="distribution" id="SECID0EEHEM"><title>Distribution.</title><p>Europe; rare, known from Ireland, France, Italy, and Russia. New record for Portugal.</p></tp:treatment-sec></tp:taxon-treatment>
